# Supplementary material for: Disruption of the skin, gill, and gut mucosae microbiome of gilthead seabream fingerlings after bacterial infection and antibiotic treatment
Source: FEMS Microbes. 2023 Jun 2;4:xtad011. doi: 10.1093/femsmc/xtad011 (PMC10306326; doi:10.1093/femsmc/xtad011)
Supplement: xtad011_Supplemental_Files [file xtad011_supplemental_files.zip]

Archive with 4 entries (4 files):
- FEMSMC-2022-032 supplementary data - reviews and author response.docx
- Supplementary Data 1 - Table Most abundant taxa.xlsx
- Supplementary Data 2 - Table Core ASVs.xlsx
- Supplementary Data 3 - Table Diff abundant pathways.xlsx
