# Supplementary material for: Disruption of the skin, gill, and gut mucosae microbiome of gilthead seabream fingerlings after bacterial infection and antibiotic treatment
Source: FEMS Microbes. 2023 Jun 2;4:xtad011. doi: 10.1093/femsmc/xtad011 (PMC10306326; doi:10.1093/femsmc/xtad011)
Supplement: xtad011_Supplemental_Files [file xtad011_supplemental_files.zip › Supplementary Data 1 - Table Most abundant taxa.xlsx]

## Sheet: Skin
Supplementary Table 1 - Relative mean proportions (%) of the most abundant phyla and genera (≥5%) in the skin of the different groups of the seabream Sparus aurata. Taxa with a ≥5% relative mean proportion in a group are indicated in bold. Unknown phyla and genera are identified as u.p. and u.g., respectively.
Phyla	Arrived	Asymptomatic	Diseased	Treatment	Recovery1	Recovery2
Proteobacteria	64.4241	76.4835	67.9575	66.2577	49.1927	61.1189
Bacteroidota	33.8135	19.5007	24.7751	14.5603	39.5682	28.1827
Fusobacteriota	0.33074	0.13328	0.815213	7.10022	4.36089	2.75673
Genera
Pseudomonas	6.45315	10.6562	11.9689	11.0781	15.944	12.8781
Psychrobacter	0	0.876631	5.39665	13.8455	2.63013	12.0815
Gammaproteobacteria (u.g.)	0	44.503	4.87088	0.0626297	0	11.0557
Vibrio	13.7929	2.94753	8.24217	10.3961	4.84287	10.6337
Tenacibaculum	6.57305	4.48776	9.46704	5.75338	35.2918	9.60869
Weeksellaceae (u.g.)	0	11.5212	9.50976	0.00580443	0.0015132	5.04826
Cetobacterium	0	0.0324655	0.799901	7.10022	4.34476	2.55181
Pseudoalteromonas	11.6619	4.0955	0.287178	8.99133	0.114803	0.632366
Candidatus Branchiomonas	13.345	0.188505	15.9393	0.725256	0	0.115638
Catenococcus	0.0163328	0.38152	5.36434	0.00304358	0.0768238	0.0671087
Polaribacter	23.1609	0	0	0	0	0
Colwellia	4.73492	0	0	0	0	0

## Sheet: Gill
Supplementary Table 1 - Relative mean proportions (%) of the most abundant phyla and genera (≥5%) in the gill of the different groups of the seabream Sparus aurata. Taxa with a ≥5% relative mean proportion in a group are indicated in bold. Unknown phyla and genera are identified as u.p. and u.g., respectively.
Phyla	Arrived	Asymptomatic	Diseased	Treatment	Recovery 1	Recovery2
Proteobacteria	26.6302	81.7578	79.7407	96.9902	97.1064	98.213
Bacteroidota	73.304	4.50282	0.545307	0.120698	0.754175	0.166607
Bacteria (u.p.)	0	11.6583	18.9516	1.53747	0	0
Genera
2013Ark19i	0	1.77576	45.884	38.85	37.1944	86.5922
Burkholderiales (u.g.)	0	69.6097	12.3281	55.0317	56.513	6.09422
Candidatus Branchiomonas	8.87779	2.28932	16.6958	0.0708847	0	0.988809
Bacteria (u.g.)	0	11.6583	18.9516	1.53747	0	0
Pseudoalteromonas	13.6949	0.586911	0	0.0112334	0	0
Polaribacter	72.5621	0.0948726	0	0	0	0

## Sheet: Gut
Supplementary Table 1 - Relative mean proportions (%) of the most abundant phyla and genera (≥5%) in the gut of the different groups of the seabream Sparus aurata. Taxa with a ≥5% relative mean proportion in a group are indicated in bold. Unknown phyla and genera are identified as u.p. and u.g., respectively.
Phyla	Arrived	Asymptomatic	Diseased	Treatment	Recovery1	Recovery2
Firmicutes	5.8	93.2	85.2	43.8	55.5	16.7
Fusobacteriota	0	0.1	0.2	15.1	4.5	2.1
Bacteroidota	7.5	0.3	0.2	0.3	1.1	9.3
Bacteria (u.p.)	0	0	0	0.7	0	13
Verrucomicrobiota	8.3	0	0	0	0	0.2
Proteobacteria	77	4.6	12.9	38.4	38.1	57.6
Genera
Catenococcus	0.1	0.6	1.5	2.4	0.4	21.8
Pseudomonas	8.3	2.1	3.4	1.5	0.3	13
Bacteria (u.g.)	0	0	0	0.7	0	13
Bergeyella	0	0	0	0	0	7.4
2013Ark19i	0	0	0	0	0	7.2
Burkholderia-Caballeronia-Paraburkholderia	1.1	0	0	0.6	1.4	6.9
Vibrio	32.7	1.3	3.8	24.3	8.1	2.9
Cetobacterium	0	0	0	14.6	4.5	2
Staphylococcus	0.1	0.2	0.3	4.8	0	1.8
Romboutsia	0	0	0	20.9	8.7	1.4
Lactobacillus	0	64.7	58.9	9.2	35.7	0.6
Photobacterium	0.1	0.1	0.1	5.6	14.8	0
Thaumasiovibrio	0	0	0.7	0	4.8	0
Weissella	0	6.7	9.4	0	3.1	0
Aliivibrio	6.2	0	0	0	0.2	0
Planococcaceae (u.g.)	0	4.8	1.6	0	0	0
Yoonia-Loktanella	15.8	0	0	0	0	0
Rubritalea	8.2	0	0	0	0	0
Tenacibaculum	6.6	0	0	0	0	0
