# Supplementary material for: Disruption of the skin, gill, and gut mucosae microbiome of gilthead seabream fingerlings after bacterial infection and antibiotic treatment
Source: FEMS Microbes. 2023 Jun 2;4:xtad011. doi: 10.1093/femsmc/xtad011 (PMC10306326; doi:10.1093/femsmc/xtad011)
Supplement: xtad011_Supplemental_Files [file xtad011_supplemental_files.zip › Supplementary Data 2 - Table Core ASVs.xlsx]

## Sheet: Skin
Supplementary Table 2 - Core ASVs present in the skin microbiome of the seabream Sparus aurata across groups. Taxonomic identification of the ASVs is represented by the lowest level uncovered.
Taxa	Arrived	Asymptomatic	Diseased	Treatment	Recovery1	Recovery2
Acinetobacter			ASV83		ASV83
Alteromonas	ASV52	ASV52
Burkholderiales					ASV5
Candidatus_Branchiomonas	ASV10		ASV28
Cardiobacteriaceae						ASV151
Cetobacterium			ASV13	ASV13		ASV13
Cobetia				ASV57
Colwellia	ASV42
Colwellia aestuarii	ASV79
Dokdonia	ASV210
Flavicella						ASV48
Flavobacteriaceae	ASV214
Gammaproteobacteria		ASV4	ASV4			ASV23
Gramella						ASV142
Halomonas		ASV115
Janthinobacterium		ASV50	ASV50		ASV50	ASV50
Lentisphaeria						ASV121
Leucothrix mucor	ASV68
Lewinella lutea						ASV372
Marinobacter				ASV149
Mesonia algae		ASV200
Nitrincolaceae					ASV65
Oleispira lenta	ASV101
Polaribacter	ASV3
Polaromonas		ASV67
Prochlorococcus_MIT9313 marinus				ASV51
Pseudoalteromonas	ASV9	ASV9		ASV9		ASV9
Pseudoalteromonas ruthenica		ASV168
Pseudomonas	ASV8	ASV8; ASV31	ASV8; ASV31	ASV8; ASV31	ASV8; ASV31	ASV8; ASV31
Pseudophaeobacter arcticus	ASV37
Psychrobacter			ASV266	ASV33; ASV49		ASV33; ASV49; ASV98
Psychrobacter celer						ASV135
Psychrobacter marincola				ASV25		ASV25
Psychrosphaera				ASV217
Rhodobacteraceae			ASV73; ASV92	ASV92		ASV73
Romboutsia sedimentorum				ASV11
Shewanella marina				ASV66
Stenotrophomonas	ASV34	ASV34	ASV34		ASV34
Tenacibaculum	ASV22;ASV63	ASV22	ASV89		ASV7
Tenacibaculum dicentrarchi						ASV40
Vibrio	ASV6; ASV17; ASV20	ASV6		ASV6; ASV17; ASV30; ASV44; ASV54		ASV6; ASV20; ASV44
Weeksellaceae		ASV16	ASV16			ASV16

## Sheet: Gill
Supplementary Table 2 - Core ASVs present in the gill microbiome of the seabream Sparus aurata across groups. Taxonomic identification of the ASVs is represented by the lowest level uncovered.
Taxa	Arrived	Asymptomatic	Diseased	Treatment	Recovery1	Recovery2
2013Ark19i		ASV14	ASV14	ASV14		ASV19
Bacteria		ASV27	ASV27; ASV146
Burkholderiales		ASV5; ASV82	ASV5	ASV5	ASV5
Candidatus_Branchiomonas	ASV10		ASV28; ASV70; ASV88			ASV70
Francisellaceae				ASV69	ASV69
Polaribacter	ASV3
Proteobacteria				ASV242
Pseudoalteromonas	ASV9
Rubritalea					ASV75
Vibrio	ASV17
Weeksellaceae		ASV16

## Sheet: Gut
Supplementary Table 2 - Core ASVs present in the gut microbiome of the seabream Sparus aurata across groups. Taxonomic identification of the ASVs is represented by the lowest level uncovered.
Taxa	Arrived	Asymptomatic	Diseased	Treatment	Recovery1	Recovery2
Lactobacillus		ASV12; ASV36; ASV55	ASV12; ASV35; ASV36		ASV12
Lactobacillus aviarius					ASV18
Weissella		ASV24
