# Supplementary material for: Disruption of the skin, gill, and gut mucosae microbiome of gilthead seabream fingerlings after bacterial infection and antibiotic treatment
Source: FEMS Microbes. 2023 Jun 2;4:xtad011. doi: 10.1093/femsmc/xtad011 (PMC10306326; doi:10.1093/femsmc/xtad011)
Supplement: xtad011_Supplemental_Files [file xtad011_supplemental_files.zip › Supplementary Data 3 - Table Diff abundant pathways.xlsx]

## Sheet: Skin
Supplementary Table 3: KEGG enriched pathways recovered from the skin of seabream Sparus aurata groups. LEfSe tests were performed with a p-value and LDA score cut-offs of 0.05 and of 2, respectively.
Group	Pathway	L1	L2	L3	L4	L5	L6
Arrived	PWY-6562	Biosynthesis	Amine and Polyamine Biosynthesis
Arrived	PWY-6565	Biosynthesis	Amine and Polyamine Biosynthesis
Arrived	BRANCHED-CHAIN-AA-SYN-PWY	Biosynthesis	Amino Acid Biosynthesis
Arrived	DAPLYSINESYN-PWY	Biosynthesis	Amino acid biosynthesis	Proteinogenic amino acid biosynthesis	L-lysine biosynthesis
Arrived	HOMOSER-METSYN-PWY	Biosynthesis	Amino acid biosynthesis	Proteinogenic amino acid biosynthesis	L-methionine biosynthesis	L-methionine de novo biosynthesis
Arrived	P4-PWY	Biosynthesis	Amino acid biosynthesis
Arrived	PWY-2942	Biosynthesis	Amino Acid Biosynthesis	Proteinogenic Amino Acid Biosynthesis	L-lysine Biosynthesis
Arrived	PWY-3001	Biosynthesis	Amino Acid Biosynthesis	Proteinogenic Amino Acid Biosynhtesis	L-isoleucine Biosynthesis
Arrived	PWY-5097	Biosynthesis	Amino Acid Biosynthesis	Proteinogenic Amino Acid Biosynthesis	L-lysine Biosynthesis
Arrived	PWY-5103	Biosynthesis	Amino Acid Biosynthesis	Proteinogenic Amino Acid Biosynhtesis	L-isoleucine Biosynthesis
Arrived	PWY-5347	Biosynthesis	Amino acid biosynthesis	Proteinogenic Amino Acid Biosynhtesis	L-methionine biosynthesis	L-methionine de novo biosynthesis
Arrived	PWY-5505	Biosynthesis	Amino Acid Biosynthesis	Proteinogenic Amino Acid Biosynthesis	L-glutamate Biosynthesis
Arrived	THRESYN-PWY	Biosynthesis	Amino Acid Biosynthesis	Proteinogenic Amino Acid Biosynhtesis	L-threonine biosynthesis
Arrived	DTDPRHAMSYN-PWY	Biosynthesis	Carbohydrate biosynthesis	Sugar biosynthesis	Sugar nucleotide biosynthesis	dTDP-sugar biosynthesis
Arrived	GLUCONEO-PWY	Biosynthesis	Carbohydrate Biosynthesis	Sugar Biosynthesis	Gluconeogenesis
Arrived	GLYCOGENSYNTH-PWY	Biosynthesis	Carbohydrate Biosynthesis	Glycan Biosynthesis	Polysaccharide Biosynthesis	Glycogen and Starch Biosynthesis
Arrived	PWY-6749	Biosynthesis	Carbohydrate biosynthesis	Sugar Biosynthesis	Sugar nucleotide biosynthesis	CMP-sugar biosynthesis	CMP-legionaminate biosynthesis
Arrived	PWY-7315	Biosynthesis	Carbohydrate Biosynthesis	Sugar Biosynthesis	Sugar Nucleotide Biosynthesis	dTDP-sugar Biosynthesis
Arrived	PWY0-1241	Biosynthesis	Carbohydrate Biosynthesis	Sugar Biosynthesis	Sugar Nucleotide Biosynthesis	ADP-sugar Biosynthesis
Arrived	NAGLIPASYN-PWY	Biosynthesis	Cell structure biosynthesis	Lipopolysaccharide biosynthesis	Lipid IVA biosynthesis
Arrived	PWY-6467	Biosynthesis	Cell Structure Biosynthesis	Lipopolysaccharide Biosynthesis	Kdo Transfer to Lipid IVA
Arrived	PWY-5837	Biosynthesis	Cofactor, carrier and vitamin biosynthesis	Carrier biosynthesis	Electron carrier biosynthesis	Quinol and quinone biosynthesis	1,4-dihydroxy-2-naphthoate biosynthesis
Arrived	PWY-5838	Biosynthesis	Cofactor, carrier and vitamin biosynthesis	Carrier biosynthesis	Electron carrier biosynthesis	Quinol and quinone biosynthesis	Menaquinol biosynthesis
Arrived	PWY-5861	Biosynthesis	Cofactor, carrier and vitamin biosynthesis	Carrier biosynthesis	Electron carrier biosynthesis	Quinol and quinone biosynthesis	Demethylmenaquinol Biosynthesis
Arrived	PWY-5863	Biosynthesis	Cofactor, carrier and vitamin biosynthesis	Carrier biosynthesis	Electron carrier biosynthesis	Quinol and quinone biosynthesis	Phylloquinol biosynthesis
Arrived	PWY-5897	Biosynthesis	Cofactor, carrier and vitamin biosynthesis	Carrier biosynthesis	Electron carrier biosynthesis	Quinol and quinone biosynthesis	Menaquinol biosynthesis
Arrived	PWY-5898	Biosynthesis	Cofactor, carrier and vitamin biosynthesis	Carrier biosynthesis	Electron carrier biosynthesis	Quinol and quinone biosynthesis	Menaquinol biosynthesis
Arrived	PWY-5899	Biosynthesis	Cofactor, carrier and vitamin biosynthesis	Carrier biosynthesis	Electron carrier biosynthesis	Quinol and quinone biosynthesis	Menaquinol biosynthesis
Arrived	PWY-6891	Biosynthesis	Cofactor, carrier and vitamin biosynthesis	Vitamin Biosynthesis	Thiamine biosynthesis	Thizaole biosynthesis
Arrived	PWY-6895	Biosynthesis	Cofactor, carrier and vitamin biosynthesis	Enzyme cofactor biosynthesis	Thiamine biosynthesis
Arrived	PWY-6148	Biosynthesis	Cofactor, Carrier, and Vitamin Biosynthesis	Carrier biosynthesis	Single carbon carrier biosynthesis
Arrived	PWY0-1415	Biosynthesis	Cofactor, Carrier, and Vitamin Biosynthesis	Porphyrin Compound Biosynthesis	Heme Biosynthesis	Heme b biosynthesis	NA
Arrived	THISYN-PWY	Biosynthesis	Cofactor, Carrier, and Vitamin Biosynthesis	Vitamin Biosynthesis	Thiamine Biosynthesis
Arrived	FASYN-ELONG-PWY	Biosynthesis	Fatty Acid and Lipid Biosynthesis	Fatty Acid Biosynthesis
Arrived	KDO-NAGLIPASYN-PWY	Biosynthesis	Fatty Acid and Lipid Biosynthesis
Arrived	PWY-5973	Biosynthesis	Fatty Acid and Lipid Biosynthesis	Fatty Acid Biosynthesis	Unsaturated fatty acid biosynthesis
Arrived	PWY-5989	Biosynthesis	Fatty acid and lipid biosynthesis	Fatty acid biosynthesis	Stearate biosynthesis
Arrived	PWY-6282	Biosynthesis	Fatty acid and lipid biosynthesis	Fatty acid biosynthesis	Unsaturated fatty acid biosynthesis	Palmitoleate biosynthesis
Arrived	PWY-7663	Biosynthesis	Fatty acid and lipid biosynthesis	Fatty acid biosynthesis	Unsaturated fatty acid biosynthesis
Arrived	PWY-7664	Biosynthesis	Fatty acid and lipid biosynthesis	Fatty acid biosynthesis	Unsaturated fatty acid biosynthesis	Oleate biosynthesis
Arrived	PWY0-862	Biosynthesis	Fatty acid and lipid biosynthesis	Fatty acid biosynthesis	Unsaturated fatty acid biosynthesis	(5Z)-dodecenoate biosynthesis
Arrived	PWYG-321	Biosynthesis	Fatty acid and lipid biosynthesis	Fatty acid biosynthesis
Arrived	DENOVOPURINE2-PWY	Biosynthesis	Nucleoside and Nucleotide Biosynthesis	Purine Nucleotide Biosynthesis	Purine Nucleotide De Novo Biosynthesis
Arrived	PWY-5686	Biosynthesis	Nucleoside and Nucleotide Biosynthesis	Pyrimidine Nucleotide Biosynthesis	Pyrimidine Nucleotide De Novo Biosynthesis	Pyrimidine Riboucleotide De Novo Biosynthesis	UMP Biosynthesis
Arrived	PWY-6609	Biosynthesis	Nucleoside and Nucleotide Biosynthesis	Purine Nucleotide Biosynthesis	Purine Nucleotide Salvage	Adenine and adenosine salvage
Arrived	PWY-7196	Biosynthesis	Nucleoside and Nucleotide Biosynthesis	Pyrimidine Nucleotide Biosynthesis	Pyrimidine Nucleotide Salvage
Arrived	PWY-7199	Biosynthesis	Nucleoside and Nucleotide Biosynthesis	Pyrimidine Nucleotide Biosynthesis	Pyrimidine Nucleotide Salvage
Arrived	PWY-7200	Biosynthesis	Nucleoside and nucleotide biosynthesis	Pyrimidine nucleotide biosynthesis	Pyrimidine nucleotide salvage
Arrived	PWY-6703	Biosynthesis	Secondary Metabolite Biosynthesis
Arrived	PWY-6892	Biosynthesis	Vitamin biosynthesis	Thiamine Biosynthesis	Thiazole biosynthesis
Arrived	PWY-3661	Degradation/Utilization/Assimilation	Amine and polyamine degradation	Glycine betaine degradation
Arrived	ARGORNPROST-PWY	Degradation/Utilization/Assimilation	Amino Acid Degradation	Proteinogenic Amino Acid Degradation	L-arginine Degradation
Arrived	PWY-5651	Degradation/Utilization/Assimilation	Amino Acid Degradation	Proteinogenic Amino Acid Degradation	L-tryptophan Degradation
Arrived	PWY-5647	Degradation/Utilization/Assimilation	Aromatic Compound Degradation	Nitroaromatic Compound Degradation	Nitrobenzoate Degradation	2-Nitrobenzoate Degradation
Arrived	PWY-6210	Degradation/Utilization/Assimilation	Aromatic Compound Degradation
Arrived	PWY-1622	Degradation/Utilization/Assimilation	C1 Compound Utilization and Assimilation	Formaldehyde Assimilation
Arrived	PWY-5941	Degradation/Utilization/Assimilation	Carbohydrate degradation	Polysaccharide Degradation	Glycan degradation
Arrived	PWY-6317	Degradation/Utilization/Assimilation	Carbohydrate degradation	Sugar degradation	Galactose degradation
Arrived	PWY-6906	Degradation/Utilization/Assimilation	Carbohydrate Degradation	Polysaccharide Degradation	Chitin Degradation
Arrived	PWY-5654	Degradation/Utilization/Assimilation	Carboxylate Degradation
Arrived	FAO-PWY	Degradation/Utilization/Assimilation	Fatty Acid and Lipid Degradation	Fatty Acid Degradation
Arrived	PWY-1541	Degradation/Utilization/Assimilation	Inorganic Nutrient Metabolism	Sulfur Compound Metabolism	Taurine Degradation
Arrived	PWY-6641	Degradation/Utilization/Assimilation	Inorganic nutrient metabolism	Sulfur compound metabolism	Sulfolactate degradation
Arrived	PWY490-3	Degradation/Utilization/Assimilation	Inorganic Nutrient Metabolism	Nitrogen Compound Metabolism	Nitrate Reduction
Arrived	PWY-6353	Degradation/Utilization/Assimilation	Nucleoside and Nucleotide Degradation	Purine Nucleotide Degradation
Arrived	PWY-6608	Degradation/Utilization/Assimilation	Nucleoside and Nucleotide Degradation	Purine Nucleotide Degradation	Guanosine nucleotide degradation
Arrived	PWY0-1296	Degradation/Utilization/Assimilation	Nucleoside and Nucleotide Degradation	Purine Nucelotide Degradation
Arrived	PWY0-1297	Degradation/Utilization/Assimilation	Nucleoside and Nucleotide Degradation
Arrived	PWY0-1298	Degradation/Utilization/Assimilation	Nucleoside and Nucleotide Degradation	Pyrimidine Nucleotide Degradation
Arrived	GLUCUROCAT-PWY	Degradation/Utilization/Assimilation	Secondary metabolite degradation	Sugar derivative degradation	Sugar acid degradation	D-Glucuronate
Arrived	PWY-6507	Degradation/Utilization/Assimilation	Secondary Metabolite Degradation	Sugar Derivative Degradation
Arrived	PWY-7242	Degradation/Utilization/Assimilation	Secondary metabolite degradation	Sugar derivative degradation	Sugar acid degradation
Arrived	PWY0-1261	Degradation/Utilization/Assimilation	Secondary Metabolite Degradation	Sugar Derivative Degradation	Anhydromuropeptide Recycling
Arrived	FERMENTATION-PWY	Generation of Precursor Metabolite and Energy	Fermentation	Fermentation of Pyruvate	Pyruvate Fermentation to Ethanol
Arrived	P108-PWY	Generation of Precursor Metabolite and Energy	Fermentation	Fermentation of Pyruvate	Pyruvate Fermentation to Propanoate
Arrived	P161-PWY	Generation of Precursor Metabolite and Energy	Fermentation	Fermentation of Pyruvate	Pyruvate Fermentation to Ethanol
Arrived	P461-PWY	Generation of Precursor Metabolite and Energy	Fermentation	Fermentation to alcohols	Pyruvate Fermentation to Ethanol
Arrived	PWY-5676	Generation of Precursor Metabolite and Energy	Fermentation	Fermentation to short-chain fatty acids	Fermentation to butanoate
Arrived	ANAGLYCOLYSIS-PWY	Generation of Precursor Metabolite and Energy	Glycolysis
Arrived	GLYCOLYSIS	Generation of Precursor Metabolite and Energy	Glycolysis
Arrived	GLYCOLYSIS-E-D	Generation of Precursor Metabolite and Energy	Glycolysis
Arrived	GLYCOLYSIS-TCA-GLYOX-BYPASS	Generation of Precursor Metabolite and Energy	Glycolysis
Arrived	PWY-5913	Generation of Precursor Metabolite and Energy	TCA cycle
Arrived	PWY-5484	Generation of precursor metabolites and energy	Glycolysis
Arrived	P105-PWY	Generation of precursor metabolites and energy	TCA cycle
Arrived	PWY-6969	Generation of precursor metabolites and energy	TCA cycle
Arrived	PRPP-PWY	Superpathway	Superpathway of histidine, purine, and pyrimidine biosynthesis
Arrived	PWY0-781	Superpathways	Aspartate superpathway
Arrived	MET-SAM-PWY	Superpathways	Superpathway of S-adenosyl-L-methionine biosynthesis
Asymptomatic	P101-PWY	Biosynthesis	Amine and Polyamine Biosynthesis
Asymptomatic	ILEUSYN-PWY	Biosynthesis	Amino Acid Biosynthesis	Proteinogenic Amino Acid Biosynhtesis	L-isoleucine Biosynthesis
Asymptomatic	PWY-5101	Biosynthesis	Amino Acid Biosynthesis	Proteinogenic Amino Acid Biosynhtesis	L-isoleucine Biosynthesis
Asymptomatic	PWY-6630	Biosynthesis	Amino acid biosynthesis	Proteinogenic amino acid biosynthesis	L-tyrosine biosynthesis
Asymptomatic	SER-GLYSYN-PWY	Biosynthesis	Amino acid biosynthesis
Asymptomatic	VALSYN-PWY	Biosynthesis	Amino Acid Biosynthesis	Proteinogenic Amino Acid Biosynhtesis	L-valine Biosynthesis
Asymptomatic	PWY-7332	Biosynthesis	Carbohydrate biosynthesis	Sugar biosynthesis	Sugar nucleotide biosynthesis	UDP-sugar biosynthesis
Asymptomatic	NADSYN-PWY	Biosynthesis	Cofactor, carrier and vitamin biosynthesis	Enzyme cofactor biosynthesis	NAD metabolism	NAD biosynthesis
Asymptomatic	PWY-6897	Biosynthesis	Cofactor, carrier and vitamin biosynthesis	Enzyme cofactor biosynthesis	Thiamine biosynthesis	Thiamine diphosphate salvage
Asymptomatic	COBALSYN-PWY	Biosynthesis	Cofactor, Carrier, and Vitamin Biosynthesis	Vitamin Biosynthesis	Cobamide Biosynthesis	Cobinamide Salvage	Adenosylcobalamin Salvage from Cobinamide
Asymptomatic	PWY-5509	Biosynthesis	Cofactor, Carrier, and Vitamin Biosynthesis	Vitamin Biosynthesis	Cobamide Biosynthesis	Cobamide De Novo Biosynthesis	Adenosylcobamide Biosynthesis
Asymptomatic	PWY-6269	Biosynthesis	Cofactor, Carrier, and Vitamin Biosynthesis	Vitamin Biosynthesis	Cobamide Biosynthesis	Cobinamide Salvage	Adenosylcobalamin Salvage from Cobinamide
Asymptomatic	PWY-7094	Biosynthesis	Fatty Acid and Lipid Biosynthesis	Fatty Acid Biosynthesis
Asymptomatic	PWY-7392	Biosynthesis	Secondary metabolite biosynthesis	Terpenoid biosynthesis	Diterpenoid biosynthesis
Asymptomatic	LEU-DEG2-PWY	Degradation/Utilization/Assimilation	Amino acid degradation	Proteinogenic amino acid degradation	L-leucine degradation
Asymptomatic	PWY-5655	Degradation/Utilization/Assimilation	Amino Acid Degradation	Proteinogenic Amino Acid Degradation	L-tryptophan Degradation
Asymptomatic	PWY-6505	Degradation/Utilization/Assimilation	Amino Acid Degradation	Proteinogenic Amino Acid Degradation	L-tryptophan Degradation
Asymptomatic	TYRFUMCAT-PWY	Degradation/Utilization/Assimilation	Amino Acid Degradation	Proteinogenic Amino Acid Degradation	L-tyrosine Degradation
Asymptomatic	PWY-5419	Degradation/Utilization/Assimilation	Aromatic Compound Degradation	Catechol Degradation
Asymptomatic	DENITRIFICATION-PWY	Degradation/Utilization/Assimilation	Inorganic Nutrient Metabolism	Nitrogen Compound Metabolism	Denitrification
Asymptomatic	PWY-4984	Degradation/Utilization/Assimilation	Inorganic Nutrient Metabolism	Nitrogen Compound Metabolism
Asymptomatic	PWY-5304	Degradation/Utilization/Assimilation	Inorganic Nutrient Metabolism	Sulfur Compound Metabolism	Sulfur Oxidation
Asymptomatic	GALACTARDEG-PWY	Degradation/Utilization/Assimilation	Secondary metabolite degradation	Sugar derivative degradation	Sugar acid degradation	D-galactarate degradation
Asymptomatic	GLUCARDEG-PWY	Degradation/Utilization/Assimilation	Secondary metabolite degradation	Sugar derivative degradation	Sugar acid degradation	D-glucarate degradation
Asymptomatic	PWY-3781	Generation of Precursor Metabolite and Energy	Respiration	Aerobic respiration
Asymptomatic	GLUCARGALACTSUPER-PWY	Superpathways	Superpathway of D-glucarate and D-galactarate degradation
Diseased	PWY-181	Biosynthesis	Amino Acid Biosynthesis	Proteinogenic Amino Acid Biosynthesis	L-serine Biosynthesis
Diseased	PWY-6471	Biosynthesis	Cell structure biosynthesis	Cell wall biosynthesis	Peptidoglycan biosynthesis
Diseased	f-1CMET2-PWY	Biosynthesis	Cofactor, carrier and vitamin biosynthesis	Carrier biosynthesis	Single carbon carrier biosynthesis	Folate biosynthesis	Folate transformations
Diseased	P381-PWY	Biosynthesis	Cofactor, carrier and vitamin biosynthesis	Enzyme cofactor biosynthesis	Cobamide Biosynthesis	Cobamide De Novo Biosynthesis	Adenosylcobamide Biosynthesis
Diseased	PWY-5840	Biosynthesis	Cofactor, carrier and vitamin biosynthesis	Carrier biosynthesis	Electron carrier biosynthesis	Quinol and quinone biosynthesis	Menaquinol biosynthesis
Diseased	CHLOROPHYLL-SYN	Biosynthesis	Cofactor, Carrier, and Vitamin Biosynthesis	Porphyrin Compound Biosynthesis	Chlorophyll Biosynthesis	Chlorophyllide a Biosynthesis
Diseased	PWY-5845	Biosynthesis	Cofactor, Carrier, and Vitamin Biosynthesis	Carrier Biosynthesis	Electron Carrier Biosynthesis	Quinol and Quinone Biosynthesis	Menaquinol Biosynthesis
Diseased	PWY-5862	Biosynthesis	Cofactor, Carrier, and Vitamin Biosynthesis	Carrier Biosynthesis	Electron Carrier Biosynthesis	Quinol and Quinone Biosynthesis	Demethylmenaquinol Biosynthesis
Diseased	PWY-7159	Biosynthesis	Cofactor, Carrier, and Vitamin Biosynthesis	Porphyrin Compound Biosynthesis	Chlorophyll Biosynthesis	Chlorophyllide a Biosynthesis
Diseased	PWY-6121	Biosynthesis	Nucleoside and Nucleotide Biosynthesis	Purine Nucleotide Biosynthesis	5-Aminoimidazole Ribonucleotide Biosynthesis
Diseased	PWY-6122	Biosynthesis	Nucleoside and Nucleotide Biosynthesis	Purine Nucleotide Biosynthesis	5-Aminoimidazole Ribonucleotide Biosynthesis
Diseased	PWY-6277	Biosynthesis	Nucleoside and Nucleotide Biosynthesis	Purine Nucleotide Biosynthesis	5-Aminoimidazole Ribonucleotide Biosynthesis
Diseased	PWY-6545	Biosynthesis	Nucleoside and Nucleotide Biosynthesis	2'-Deoxyribonucleotide Biosynthesis	Pyrimidine Deoxyribonucleotide De Novo Biosynthesis
Diseased	PWY-5531	Biosynthesis	Tetrapyrrole Biosynthesis	Porphyrin Compound Biosynthesis	Chlorophyll Biosynthesis	Chlorophyllide a Biosynthesis
Diseased	PWY-5178	Degradation/Utilization/Assimilation	Aromatic compound degradation	Toluene Degradation
Diseased	PWY-5181	Degradation/Utilization/Assimilation	Aromatic Compound Degradation	Toluene Degradation
Diseased	PWY-6182	Degradation/Utilization/Assimilation	Aromatic Compound Degradation
Diseased	PWY-6185	Degradation/Utilization/Assimilation	Aromatic Compound Degradation
Diseased	PWY-6901	Degradation/Utilization/Assimilation	Carbohydrate Degradation	Sugar Degradation
Diseased	P441-PWY	Degradation/Utilization/Assimilation	Carboxylate Degradation
Diseased	PWY-5100	Degradation/Utilization/Assimilation	Carboxylate Degradation	Fermentation to Acetate	Pyruvate Fermentation to Acetate
Diseased	PWY-5741	Generation of Precursor Metabolite and Energy	Other
Treatment	ARG-POLYAMINE-SYN	Biosynthesis	Amine and Polyamine Biosynthesis
Treatment	POLYAMSYN-PWY	Biosynthesis	Amine and Polyamine Biosynthesis
Treatment	ASPASN-PWY	Biosynthesis	Amino acid biosynthesis
Treatment	HSERMETANA-PWY	Biosynthesis	Amino Acid Biosynthesis	Proteinogenic Amino Acid Biosynhtesis	L-methionine Biosynthesis	L-methionine De Novo Biosynthesis
Treatment	PWY-2941	Biosynthesis	Amino Acid Biosynthesis	Proteinogenic Amino Acid Biosynhtesis	L-lysine Biosynthesis
Treatment	PWY-5345	Biosynthesis	Amino Acid Biosynthesis	Proteinogenic Amino Acid Biosynthesis	L-methionine Biosynthesis	L-methionine De Novo Biosynthesis
Treatment	PWY0-1061	Biosynthesis	Amino Acid Biosynthesis	Proteinogenic Amino Acid Biosynthesis	L-alanine Biosynthesis
Treatment	TRNA-CHARGING-PWY	Biosynthesis	Aminoacyl-tRNA Charging
Treatment	PWY-1269	Biosynthesis	Carbohydrate biosynthesis	Sugar Biosynthesis	Sugar nucleotide biosynthesis	CMP-sugar biosynthesis	CMP-3-deoxy-D-manno-octulosonate biosynthesis
Treatment	PWY-7328	Biosynthesis	Carbohydrate Biosynthesis	Sugar Biosynthesis	Sugar Nucleotide Biosynthesis	UDP-Sugar Biosynthesis	NA
Treatment	UDPNAGSYN-PWY	Biosynthesis	Carbohydrate Biosynthesis	Sugar Biosynthesis	Sugar Nucleotide Biosynthesis	UDP-sugar Biosynthesis	UDP-N-Acetyl-D-glucosamine Biosynthesis
Treatment	NAD-BIOSYNTHESIS-II	Biosynthesis	Cofactor, carrier and vitamin biosynthesis	Carrier biosynthesis	Electron carrier biosynthesis	NAD metabolism	NAD biosynthesis
Treatment	PWY-5855	Biosynthesis	Cofactor, carrier and vitamin biosynthesis	Carrier biosynthesis	Electron carrier biosynthesis	Quinol and quinone biosynthesis	Ubiquinol biosynthesis
Treatment	PWY-5856	Biosynthesis	Cofactor, carrier and vitamin biosynthesis	Carrier biosynthesis	Electron carrier biosynthesis	Quinol and quinone biosynthesis	Ubiquinol biosynthesis
Treatment	PWY-5857	Biosynthesis	Cofactor, carrier and vitamin biosynthesis	Carrier biosynthesis	Electron carrier biosynthesis	Quinol and quinone biosynthesis	Ubiquinol biosynthesis
Treatment	PWY-5918	Biosynthesis	Cofactor, carrier and vitamin biosynthesis	Enzyme cofactor biosynthesis	Heme biosynthesis	Heme b biosynthesis
Treatment	PWY-6612	Biosynthesis	Cofactor, carrier and vitamin biosynthesis	Carrier biosynthesis	Single carbon carrier biosynthesis	Folate biosynthesis
Treatment	PWY-6708	Biosynthesis	Cofactor, carrier and vitamin biosynthesis	Carrier biosynthesis	Electron carrier biosynthesis	Quinol and quinone biosynthesis	Ubiquinol biosynthesis
Treatment	PWY-7539	Biosynthesis	Cofactor, carrier and vitamin biosynthesis	Carrier biosynthesis	Single carbon carrier biosynthesis	Folate biosynthesis	6-hydroxymethyl-dihydropterin diphosphate biosynthesis
Treatment	UBISYN-PWY	Biosynthesis	Cofactor, carrier and vitamin biosynthesis	Carrier biosynthesis	Electron carrier biosynthesis	Quinol and quinone biosynthesis	Ubiquinol biosynthesis
Treatment	BIOTIN-BIOSYNTHESIS-PWY	Biosynthesis	Cofactor, Carrier, and Vitamin Biosynthesis	Vitamin Biosynthesis	Biotin Biosynthesis
Treatment	COA-PWY	Biosynthesis	Cofactor, Carrier, and Vitamin Biosynthesis	Coenzyme A Biosynthesis
Treatment	PANTOSYN-PWY	Biosynthesis	Cofactor, Carrier, and Vitamin Biosynthesis	Coenzyme A Biosynthesis
Treatment	PWY-5188	Biosynthesis	Cofactor, Carrier, and Vitamin Biosynthesis	Tetrapyrrole Biosynthesis
Treatment	PWY-5850	Biosynthesis	Cofactor, Carrier, and Vitamin Biosynthesis	Carrier Biosynthesis	Electron Carrier Biosynthesis	Quinol and Quinone Biosynthesis	Menaquinol Biosynthesis
Treatment	PWY-5860	Biosynthesis	Cofactor, Carrier, and Vitamin Biosynthesis	Carrier Biosynthesis	Electron Carrier Biosynthesis	Quinol and Quinone Biosynthesis	Demethylmenaquinol Biosynthesis
Treatment	PWY-5896	Biosynthesis	Cofactor, Carrier, and Vitamin Biosynthesis	Carrier Biosynthesis	Electron Carrier Biosynthesis	Quinol and Quinone Biosynthesis	Menaquinol Biosynthesis
Treatment	PWY-6147	Biosynthesis	Cofactor, Carrier, and Vitamin Biosynthesis	Vitamin Biosynthesis	Folate Biosynthesis	6-Hydroxymethyl-Dihydropterin Diphosphate Biosynthesis
Treatment	PWY-6151	Biosynthesis	Cofactor, Carrier, and Vitamin Biosynthesis	Enzyme Cofactor Biosynthesis	S-adenosyl-L-methionine Biosynthesis
Treatment	PYRIDNUCSYN-PWY	Biosynthesis	Cofactor, Carrier, and Vitamin Biosynthesis	NAD Metabolism	NAD biosynthesis
Treatment	PYRIDOXSYN-PWY	Biosynthesis	Cofactor, Carrier, and Vitamin Biosynthesis	Vitamin Biosynthesis	Vitamin B6 Biosynthesis
Treatment	PPGPPMET-PWY	Biosynthesis	Metabolic Regulator Biosynthesis
Treatment	PWY0-162	Biosynthesis	Nucleoside and Nucleotide Biosynthesis	Pyrimidine Nucleotide Biosynthesis	Pyrimidine Nucleotide De Novo Biosynthesis	Pyrimidine Riboucleotide De Novo Biosynthesis
Treatment	PWY-6519	Biosynthesis	Other biosynthesis	8-Amino-7-Oxononanoate Biosyntehsis
Treatment	NONMEVIPP-PWY	Biosynthesis	Secondary metabolite biosynthesis	Terpenoid biosynthesis	Hemiterpene biosynthesis	Isopentenyl diphosphate biosynthesis	Methylerythritol phosphate pathways
Treatment	PWY-7560	Biosynthesis	Secondary metabolite biosynthesis	Terpenoid biosynthesis	Hemiterpene biosynthesis	Isopentenyl diphosphate biosynthesis	Methylerythritol phosphate pathways
Treatment	METHGLYUT-PWY	Degradation/Utilization/Assimilation	Aldehyde degradation
Treatment	PWY-5747	Degradation/Utilization/Assimilation	Carboxylate Degradation	Propanoate Degradation	2-Methylcitrate Cycle
Treatment	PWY0-42	Degradation/Utilization/Assimilation	Carboxylate Degradation	Propanoate Degradation	2-Methylcitrate Cycle
Treatment	P164-PWY	Degradation/Utilization/Assimilation	Nucleoside and Nucleotide Degradation	Purine Nucleotide Degradation
Treatment	PWY-6590	Generation of Precursor Metabolite and Energy	Fermentation	Fermentation of Pyruvate
Treatment	PWY-7003	Generation of precursor metabolites and energy	Fermentation	Fermentation to alcohols
Treatment	PWY-6700	Macromolecule Modification	Nucleic Acid Processing
Treatment	PWY0-1479	Macromolecule modification	Nucleic acid processing
Recovery1	POLYAMINSYN3-PWY	Biosynthesis	Amine and Polyamine Biosynthesis
Recovery1	ARGSYN-PWY	Biosynthesis	Amino Acid Biosynthesis	Proteinogenic Amino Acid Biosynhtesis	L-arginine Biosynthesis
Recovery1	ARGSYNBSUB-PWY	Biosynthesis	Amino Acid Biosynthesis	Proteinogenic Amino Acid Biosynthesis	L-arginine Biosynthesis
Recovery1	COMPLETE-ARO-PWY	Biosynthesis	Amino Acid Biosynthesis
Recovery1	GLUTORN-PWY	Biosynthesis	Amino Acid Biosynthesis	Other Amino Acid Biosynthesis	L-Ornithine Biosynthesis
Recovery1	PWY-6628	Biosynthesis	Amino Acid Biosynthesis	Proteinogenic Amino Acid Biosynthesis	L-phenylalanine Biosynthesis
Recovery1	PWY-7400	Biosynthesis	Amino Acid Biosynthesis	Proteinogenic Amino Acid Biosynhtesis	L-arginine Biosynthesis
Recovery1	ARO-PWY	Biosynthesis	Aromatic compound biosynthesis	Chorismate biosynthesis
Recovery1	COLANSYN-PWY	Biosynthesis	Carbohydrate biosynthesis
Recovery1	OANTIGEN-PWY	Biosynthesis	Carbohydrate Biosynthesis	Sugar Biosynthesis	Sugar Nucleotide Biosynthesis
Recovery1	PWY-5659	Biosynthesis	Carbohydrate biosynthesis	Sugar biosynthesis	Sugar nucleotide biosynthesis	GDP-sugar biosynthesis
Recovery1	PWY-6478	Biosynthesis	Carbohydrate biosynthesis	Sugar Biosynthesis	Sugar nucleotide biosynthesis	GDP-sugar biosynthesis
Recovery1	PWY-7323	Biosynthesis	Carbohydrate biosynthesis	Sugar Biosynthesis	Sugar nucleotide biosynthesis	GDP-sugar biosynthesis
Recovery1	PWY0-1586	Biosynthesis	Cell structure biosynthesis	Cell Wall Biosynthesis	Peptidoglycan Biosynthesis
Recovery1	PWY1G-0	Biosynthesis	Cofactor, carrier and vitamin biosynthesis	Carrier biosynthesis	Electron carrier biosynthesis	Reductant biosynthesis
Recovery1	PYRIDNUCSAL-PWY	Biosynthesis	Cofactor, carrier and vitamin biosynthesis	Carrier biosynthesis	Electron carrier biosynthesis	NAD metabolism	NAD biosynthesis
Recovery1	PWY-6383	Biosynthesis	Cofactor, Carrier, and Vitamin Biosynthesis	Carrier Biosynthesis	Lipid Anchor Biosynthesis
Recovery1	PWY-7376	Biosynthesis	Cofactor, Carrier, and Vitamin Biosynthesis	cob(II)yrinate a,c-diamide biosynthesis
Recovery1	PWY0-845	Biosynthesis	Cofactor, Carrier, and Vitamin Biosynthesis	Vitamin Biosynthesis	Vitamin B6 Biosynthesis
Recovery1	PHOSLIPSYN-PWY	Biosynthesis	Fatty acid and lipid biosynthesis	Phospholipid biosynthesis
Recovery1	PWY-5667	Biosynthesis	Fatty Acid and Lipid Biosynthesis	Phospholipid Biosynthesis	CDP-Diacylglycerol Biosynthesis
Recovery1	PWY0-1319	Biosynthesis	Fatty Acid and Lipid Biosynthesis	Phospholipid Biosynhtesis	CDP-Diacylglycerol Biosynthesis
Recovery1	PWY-7187	Biosynthesis	Nucleoside and Nucleotide Biosynthesis	2'-Deoxyribonucleotide Biosynthesis	Pyrimidine Deoxyribonucleotide De Novo Biosynthesis
Recovery1	ENTBACSYN-PWY	Biosynthesis	Secondary metabolite biosynthesis	Siderophore and metallophore biosynthesis
Recovery1	PWY-5121	Biosynthesis	Secondary metabolite biosynthesis	Terpenoid biosynthesis	Diterpenoid biosynthesis
Recovery1	PWY-5910	Biosynthesis	Secondary metabolite biosynthesis	Terpenoid biosynthesis	Diterpenoid biosynthesis
Recovery1	PWY-922	Biosynthesis	Secondary metabolite biosynthesis	Terpenoid biosynthesis	Hemiterpene biosynthesis	Isopentenyl diphosphate biosynthesis	Mevalonate pathways
Recovery1	PWY-7616	Degradation/Utilization/Assimilation	Alcohol degradation
Recovery1	PWY-5022	Degradation/Utilization/Assimilation	Amine and polyamine degradation	4-aminobutanoate degradation
Recovery1	PWY-7431	Degradation/Utilization/Assimilation	Amine and polyamine degradation
Recovery1	AST-PWY	Degradation/Utilization/Assimilation	Amino Acid Degradation	Proteinogenic Amino Acid Degradation	L-arginine Degradation
Recovery1	PWY-5028	Degradation/Utilization/Assimilation	Amino Acid Degradation	Proteinogenic Amino Acid Degradation	L-histidine Degradation
Recovery1	PWY-5180	Degradation/Utilization/Assimilation	Aromatic Compound Degradation	Toluene Degradation
Recovery1	PWY-5182	Degradation/Utilization/Assimilation	Aromatic Compound Degradation	Toluene Degradation
Recovery1	PWY-6163	Degradation/Utilization/Assimilation	Aromatic Compound Degradation	Chorismate Biosynthesis
Recovery1	CATECHOL-ORTHO-CLEAVAGE-PWY	Degradation/Utilization/Assimilation	Aromatic Compound Degradation	Catechol Degradation
Recovery1	PROTOCATECHUATE-ORTHO-CLEAVAGE-PWY	Degradation/Utilization/Assimilation	Aromatic Compound Degradation	Protocatechuate Degradation
Recovery1	PWY-5183	Degradation/Utilization/Assimilation	Aromatic Compound Degradation	Toluene Degradation
Recovery1	PWY-5417	Degradation/Utilization/Assimilation	Aromatic Compound Degradation	Catechol Degradation
Recovery1	PWY-5431	Degradation/Utilization/Assimilation	Aromatic Compound Degradation	Catechol Degradation
Recovery1	GLUCOSE1PMETAB-PWY	Degradation/Utilization/Assimilation	Carbohydrate Degradation	Sugar Degradation
Recovery1	GLYCOCAT-PWY	Degradation/Utilization/Assimilation	Carbohydrate Degradation	Polysaccharide Degradation	Glycogen Degradation
Recovery1	PWY-621	Degradation/Utilization/Assimilation	Carbohydrate Degradation	Sugar Degradation	Sucrose Degradation
Recovery1	PWY-6737	Degradation/Utilization/Assimilation	Carbohydrate Degradation	Polysaccharide Degradation	Starch Degradation
Recovery1	KETOGLUCONMET-PWY	Degradation/Utilization/Assimilation	Carboxylate Degradation	Sugar Acid Degradation
Recovery1	PWY0-1533	Degradation/Utilization/Assimilation	Inorganic nutrient metabolism	Phosphorus compound metabolism	Phosphonate metabolism	Phosphonate
Recovery1	SO4ASSIM-PWY	Degradation/Utilization/Assimilation	Inorganic nutrient metabolism	Sulfur compound metabolism	Assimilatory sulfate reduction
Recovery1	P221-PWY	Degradation/Utilization/Assimilation	Other
Recovery1	DHGLUCONATE-PYR-CAT-PWY	Degradation/Utilization/Assimilation	Secondary Metabolite Degradation	Sugar Derivative Degradation	Sugar Acid Degradation
Recovery1	P562-PWY	Degradation/Utilization/Assimilation	Secondary metabolite degradation	Sugar derivative degradation	Sugar alcohol degradation
Recovery1	PWY-7237	Degradation/Utilization/Assimilation	Secondary metabolite degradation	Sugar derivative degradation	Sugar alcohol degradation
Recovery1	PWY-6470	Detoxification	Antibiotic Resistance
Recovery1	PWY0-1338	Detoxification	Antibiotic Resistance
Recovery1	ANAEROFRUCAT-PWY	Generation of Precursor Metabolite and Energy	Fermentation	Fermentation to short-chain fatty acids	Fermentation to lactate
Recovery1	P122-PWY	Generation of Precursor Metabolite and Energy	Fermentation	Fermentation of Pyruvate	Pyruvate Fermentation to Ethanol
Recovery1	PWY-7254	Generation of Precursor Metabolite and Energy	TCA cycle
Recovery1	REDCITCYC	Generation of Precursor Metabolite and Energy	TCA cycle
Recovery1	PWY-7007	Generation of Precursor Metabolite and Energy	Other
Recovery1	NONOXIPENT-PWY	Generation of precursor metabolites and energy	Pentose phosphate pathways
Recovery1	PENTOSE-P-PWY	Generation of precursor metabolites and energy	Pentose phosphate pathways
Recovery1	ALL-CHORISMATE-PWY	Superpathways
Recovery2	PWY-6385	Biosynthesis	Cell Structure Biosynthesis	Cell Wall Biosynthesis	Peptidoglycan Biosynthesis
Recovery2	PWY-6386	Biosynthesis	Cell Structure Biosynthesis	Cell Wall Biosynthesis	UDP-N-Acetylmuramoyl-Pentapeptide Biosynthesis
Recovery2	PWY-6387	Biosynthesis	Cell Structure Biosynthesis	Cell Wall Biosynthesis	UDP-N-Acetylmuramoyl-Pentapeptide Biosynthesis
Recovery2	FOLSYN-PWY	Biosynthesis	Cofactor, carrier and vitamin biosynthesis	Carrier biosynthesis	Single carbon carrier biosynthesis	Folate biosynthesis
Recovery2	HEME-BIOSYNTHESIS-II	Biosynthesis	Cofactor, carrier and vitamin biosynthesis	Enzyme cofactor biosynthesis	Heme biosynthesis	Heme b biosynthesis
Recovery2	PWY-5920	Biosynthesis	Cofactor, carrier and vitamin biosynthesis	Enzyme cofactor biosynthesis	Heme biosynthesis	Heme b biosynthesis
Recovery2	HEMESYN2-PWY	Biosynthesis	Cofactor, Carrier, and Vitamin Biosynthesis	Porphyrin Compound Biosynthesis	Heme Biosynthesis	Heme b Biosynthesis
Recovery2	PWY-5189	Biosynthesis	Cofactor, Carrier, and Vitamin Biosynthesis	Tetrapyrrole Biosynthesis
Recovery2	PWY-5529	Biosynthesis	Cofactor, Carrier, and Vitamin Biosynthesis	Porphyrin Compound Biosynthesis	Chlorophyll Biosynthesis	Chlorophyll a Biosynthesis
Recovery2	PWY4FS-7	Biosynthesis	Fatty Acid and Lipid Biosynthesis	Phospholipid Biosynhtesis	Phosphatidylglycerol Biosynthesis
Recovery2	PWY4FS-8	Biosynthesis	Fatty Acid and Lipid Biosynthesis	Phospholipid Biosynhtesis	Phosphatidylglycerol Biosynthesis
Recovery2	PWY-7184	Biosynthesis	Nucleoside and nucleotide biosynthesis	Pyrimidine nucleotide biosynthesis	Pyrimidine nucleotide de novo biosynthesis	Pyrimidine deoxyribonucleotide de novo biosynthesis
Recovery2	PWY-7211	Biosynthesis	Nucleoside and nucleotide biosynthesis	Pyrimidine nucleotide biosynthesis	Pyrimidine nucleotide de novo biosynthesis	Pyrimidine deoxyribonucleotide de novo biosynthesis
Recovery2	PWY0-166	Biosynthesis	Nucleoside and nucleotide biosynthesis	Pyrimidine nucleotide biosynthesis	Pyrimidine nucleotide de novo biosynthesis	Pyrimidine deoxyribonucleotide de novo biosynthesis
Recovery2	PWY-7210	Biosynthesis	Nucleoside and Nucleotide Biosynthesis	Pyrimidine nucleotide biosynthesis	Pyrimidine Nucleotide Salvage
Recovery2	P125-PWY	Biosynthesis	Other biosynthesis	Butanediol biosynthesis
Recovery2	PWY-6396	Biosynthesis	Other biosynthesis	Butanediol biosynthesis
Recovery2	POLYISOPRENSYN-PWY	Biosynthesis	Polyprenyl Biosynthesis	All-trans Polyprenyl Biosynthesis
Recovery2	CRNFORCAT-PWY	Degradation/Utilization/Assimilation	Amine and polyamine degradation	Creatinine degradation
Recovery2	PWY-5705	Degradation/Utilization/Assimilation	Amine and Polyamine Degradation	Allantoin Degradation
Recovery2	LIPASYN-PWY	Degradation/Utilization/Assimilation	Fatty Acid and Lipid Degradation
Recovery2	PWY-5695	Degradation/Utilization/Assimilation	Nucleoside and Nucleotide Degradation	Purine Nucleotide Degradation
Recovery2	SALVADEHYPOX-PWY	Degradation/Utilization/Assimilation	Nucleoside and Nucleotide Degradation	Purine Nucleotide Degradation	Adenosine nucleotide degradation
Recovery2	PWY-7111	Generation of Precursor Metabolite and Energy	Fermentation	Fermentation of Pyruvate

## Sheet: Gill
Supplementary Table 3: KEGG enriched pathways recovered from the gill of seabream Sparus aurata groups. LEfSe tests were performed with a p-value and LDA score cut-offs of 0.05 and of 2, respectively.
Group	Pathway	L1	L2	L3	L4	L5	L6
Arrived	PWY-6565	Biosynthesis	Amine and Polyamine Biosynthesis
Arrived	ARG-POLYAMINE-SYN	Biosynthesis	Amine and Polyamine Biosynthesis
Arrived	POLYAMSYN-PWY	Biosynthesis	Amine and Polyamine Biosynthesis
Arrived	ASPASN-PWY	Biosynthesis	Amino Acid Biosynthesis
Arrived	DAPLYSINESYN-PWY	Biosynthesis	Amino Acid Biosynthesis	Proteinogenic amino acid biosynthesis	L-lysine biosynthesis
Arrived	HOMOSER-METSYN-PWY	Biosynthesis	Amino Acid Biosynthesis	Proteinogenic amino acid biosynthesis	L-methionine biosynthesis	L-methionine de novo biosynthesis
Arrived	P4-PWY	Biosynthesis	Amino Acid Biosynthesis
Arrived	PWY-5347	Biosynthesis	Amino Acid Biosynthesis	Proteinogenic Amino Acid Biosynhtesis	L-methionine biosynthesis	L-methionine de novo biosynthesis
Arrived	SER-GLYSYN-PWY	Biosynthesis	Amino Acid Biosynthesis
Arrived	ARGSYN-PWY	Biosynthesis	Amino Acid Biosynthesis	Proteinogenic Amino Acid Biosynhtesis	L-arginine Biosynthesis
Arrived	BRANCHED-CHAIN-AA-SYN-PWY	Biosynthesis	Amino Acid Biosynthesis
Arrived	COMPLETE-ARO-PWY	Biosynthesis	Amino Acid Biosynthesis
Arrived	GLUTORN-PWY	Biosynthesis	Amino Acid Biosynthesis	Other Amino Acid Biosynthesis	L-Ornithine Biosynthesis
Arrived	HISTSYN-PWY	Biosynthesis	Amino Acid Biosynthesis	Proteinogenic Amino Acid Biosynhtesis	L-histidine Biosynthesis
Arrived	HSERMETANA-PWY	Biosynthesis	Amino Acid Biosynthesis	Proteinogenic Amino Acid Biosynhtesis	L-methionine Biosynthesis	L-methionine De Novo Biosynthesis
Arrived	ILEUSYN-PWY	Biosynthesis	Amino Acid Biosynthesis	Proteinogenic Amino Acid Biosynhtesis	L-isoleucine Biosynthesis
Arrived	PWY-2942	Biosynthesis	Amino Acid Biosynthesis	Proteinogenic Amino Acid Biosynthesis	L-lysine Biosynthesis
Arrived	PWY-3001	Biosynthesis	Amino Acid Biosynthesis	Proteinogenic Amino Acid Biosynhtesis	L-isoleucine Biosynthesis
Arrived	PWY-5097	Biosynthesis	Amino Acid Biosynthesis	Proteinogenic Amino Acid Biosynthesis	L-lysine Biosynthesis
Arrived	PWY-5101	Biosynthesis	Amino Acid Biosynthesis	Proteinogenic Amino Acid Biosynhtesis	L-isoleucine Biosynthesis
Arrived	PWY-5103	Biosynthesis	Amino Acid Biosynthesis	Proteinogenic Amino Acid Biosynhtesis	L-isoleucine Biosynthesis
Arrived	PWY-5154	Biosynthesis	Amino Acid Biosynthesis	Proteinogenic Amino Acid Biosynhtesis	L-arginine Biosynthesis
Arrived	PWY-5345	Biosynthesis	Amino Acid Biosynthesis	Proteinogenic Amino Acid Biosynthesis	L-methionine Biosynthesis	L-methionine De Novo Biosynthesis
Arrived	PWY-5505	Biosynthesis	Amino Acid Biosynthesis	Proteinogenic Amino Acid Biosynthesis	L-glutamate Biosynthesis
Arrived	PWY-7400	Biosynthesis	Amino Acid Biosynthesis	Proteinogenic Amino Acid Biosynhtesis	L-arginine Biosynthesis
Arrived	PWY0-1061	Biosynthesis	Amino Acid Biosynthesis	Proteinogenic Amino Acid Biosynthesis	L-alanine Biosynthesis
Arrived	THRESYN-PWY	Biosynthesis	Amino Acid Biosynthesis	Proteinogenic Amino Acid Biosynhtesis	L-threonine biosynthesis
Arrived	TRPSYN-PWY	Biosynthesis	Amino Acid Biosynthesis	Proteinogenic Amino Acid Biosynhtesis	L-tryptophan biosynthesis
Arrived	VALSYN-PWY	Biosynthesis	Amino Acid Biosynthesis	Proteinogenic Amino Acid Biosynhtesis	L-valine Biosynthesis
Arrived	TRNA-CHARGING-PWY	Biosynthesis	Aminoacyl-tRNA Charging
Arrived	ARO-PWY	Biosynthesis	Aromatic compound biosynthesis	Chorismate biosynthesis
Arrived	COLANSYN-PWY	Biosynthesis	Carbohydrate biosynthesis
Arrived	PWY-1269	Biosynthesis	Carbohydrate biosynthesis	Sugar Biosynthesis	Sugar nucleotide biosynthesis	CMP-sugar biosynthesis	CMP-3-deoxy-D-manno-octulosonate biosynthesis
Arrived	PWY-6749	Biosynthesis	Carbohydrate biosynthesis	Sugar Biosynthesis	Sugar nucleotide biosynthesis	CMP-sugar biosynthesis	CMP-legionaminate biosynthesis
Arrived	PWY-7323	Biosynthesis	Carbohydrate biosynthesis	Sugar Biosynthesis	Sugar nucleotide biosynthesis	GDP-sugar biosynthesis
Arrived	DTDPRHAMSYN-PWY	Biosynthesis	Carbohydrate biosynthesis	Sugar biosynthesis	Sugar nucleotide biosynthesis	dTDP-sugar biosynthesis
Arrived	GLUCONEO-PWY	Biosynthesis	Carbohydrate Biosynthesis	Sugar Biosynthesis	Gluconeogenesis
Arrived	GLYCOGENSYNTH-PWY	Biosynthesis	Carbohydrate Biosynthesis	Glycan Biosynthesis	Polysaccharide Biosynthesis	Glycogen and Starch Biosynthesis
Arrived	PWY-5659	Biosynthesis	Carbohydrate biosynthesis	Sugar biosynthesis	Sugar nucleotide biosynthesis	GDP-sugar biosynthesis
Arrived	PWY-7315	Biosynthesis	Carbohydrate Biosynthesis	Sugar Biosynthesis	Sugar Nucleotide Biosynthesis	dTDP-sugar Biosynthesis
Arrived	PWY0-1241	Biosynthesis	Carbohydrate Biosynthesis	Sugar Biosynthesis	Sugar Nucleotide Biosynthesis	ADP-sugar Biosynthesis
Arrived	NAGLIPASYN-PWY	Biosynthesis	Cell structure biosynthesis	Lipopolysaccharide biosynthesis	Lipid IVA biosynthesis
Arrived	PWY-6467	Biosynthesis	Cell Structure Biosynthesis	Lipopolysaccharide Biosynthesis	Kdo Transfer to Lipid IVA
Arrived	f-1CMET2-PWY	Biosynthesis	Cofactor, Carrier, and Vitamin Biosynthesis	Carrier biosynthesis	Single carbon carrier biosynthesis	Folate biosynthesis	Folate transformations
Arrived	FOLSYN-PWY	Biosynthesis	Cofactor, Carrier, and Vitamin Biosynthesis	Carrier biosynthesis	Single carbon carrier biosynthesis	Folate biosynthesis
Arrived	PWY-6612	Biosynthesis	Cofactor, Carrier, and Vitamin Biosynthesis	Carrier biosynthesis	Single carbon carrier biosynthesis	Folate biosynthesis
Arrived	PWY-7539	Biosynthesis	Cofactor, Carrier, and Vitamin Biosynthesis	Carrier biosynthesis	Single carbon carrier biosynthesis	Folate biosynthesis	6-hydroxymethyl-dihydropterin diphosphate biosynthesis
Arrived	UBISYN-PWY	Biosynthesis	Cofactor, Carrier, and Vitamin Biosynthesis	Carrier biosynthesis	Electron carrier biosynthesis	Quinol and quinone biosynthesis	Ubiquinol biosynthesis
Arrived	BIOTIN-BIOSYNTHESIS-PWY	Biosynthesis	Cofactor, Carrier, and Vitamin Biosynthesis	Vitamin Biosynthesis	Biotin Biosynthesis
Arrived	PANTO-PWY	Biosynthesis	Cofactor, Carrier, and Vitamin Biosynthesis	Carrier Biosynthesis	Coenzyme A Biosynthesis	Phosphopantothenate Biosynthesis
Arrived	PANTOSYN-PWY	Biosynthesis	Cofactor, Carrier, and Vitamin Biosynthesis	Coenzyme A Biosynthesis
Arrived	PWY-5509	Biosynthesis	Cofactor, Carrier, and Vitamin Biosynthesis	Vitamin Biosynthesis	Cobamide Biosynthesis	Cobamide De Novo Biosynthesis	Adenosylcobamide Biosynthesis
Arrived	PWY-6147	Biosynthesis	Cofactor, Carrier, and Vitamin Biosynthesis	Vitamin Biosynthesis	Folate Biosynthesis	6-Hydroxymethyl-Dihydropterin Diphosphate Biosynthesis
Arrived	PWY-6151	Biosynthesis	Cofactor, Carrier, and Vitamin Biosynthesis	Enzyme Cofactor Biosynthesis	S-adenosyl-L-methionine Biosynthesis
Arrived	PWY-6269	Biosynthesis	Cofactor, Carrier, and Vitamin Biosynthesis	Vitamin Biosynthesis	Cobamide Biosynthesis	Cobinamide Salvage	Adenosylcobalamin Salvage from Cobinamide
Arrived	PYRIDOXSYN-PWY	Biosynthesis	Cofactor, Carrier, and Vitamin Biosynthesis	Vitamin Biosynthesis	Vitamin B6 Biosynthesis
Arrived	RIBOSYN2-PWY	Biosynthesis	Cofactor, Carrier, and Vitamin Biosynthesis	Vitamin Biosynthesis	Flavin Biosynhtesis
Arrived	THISYN-PWY	Biosynthesis	Cofactor, Carrier, and Vitamin Biosynthesis	Vitamin Biosynthesis	Thiamine Biosynthesis
Arrived	FASYN-INITIAL-PWY	Biosynthesis	Fatty Acid and Lipid Biosynthesis	Fatty Acid Biosynthesis
Arrived	KDO-NAGLIPASYN-PWY	Biosynthesis	Fatty Acid and Lipid Biosynthesis
Arrived	PWY-5989	Biosynthesis	Fatty Acid and Lipid Biosynthesis	Fatty acid biosynthesis	Stearate biosynthesis
Arrived	PWY-6282	Biosynthesis	Fatty Acid and Lipid Biosynthesis	Fatty acid biosynthesis	Unsaturated fatty acid biosynthesis	Palmitoleate biosynthesis
Arrived	PWY-7094	Biosynthesis	Fatty Acid and Lipid Biosynthesis	Fatty Acid Biosynthesis
Arrived	PWY-7664	Biosynthesis	Fatty Acid and Lipid Biosynthesis	Fatty acid biosynthesis	Unsaturated fatty acid biosynthesis	Oleate biosynthesis
Arrived	PWY0-862	Biosynthesis	Fatty Acid and Lipid Biosynthesis	Fatty acid biosynthesis	Unsaturated fatty acid biosynthesis	(5Z)-dodecenoate biosynthesis
Arrived	PPGPPMET-PWY	Biosynthesis	Metabolic Regulator Biosynthesis
Arrived	PWY-7196	Biosynthesis	Nucleoside and Nucleotide Biosynthesis	Pyrimidine Nucleotide Biosynthesis	Pyrimidine Nucleotide Salvage
Arrived	PWY-7199	Biosynthesis	Nucleoside and Nucleotide Biosynthesis	Pyrimidine Nucleotide Biosynthesis	Pyrimidine Nucleotide Salvage
Arrived	PWY-7200	Biosynthesis	Nucleoside and nucleotide biosynthesis	Pyrimidine nucleotide biosynthesis	Pyrimidine nucleotide salvage
Arrived	PWY-6519	Biosynthesis	Other biosynthesis	8-Amino-7-Oxononanoate Biosyntehsis
Arrived	PWY-6892	Biosynthesis	Vitamin biosynthesis	Thiamine Biosynthesis	Thiazole biosynthesis
Arrived	PWY-7431	Degradation/Utilization/Assimilation	Amine and polyamine degradation
Arrived	LEU-DEG2-PWY	Degradation/Utilization/Assimilation	Amino Acid Degradation	Proteinogenic amino acid degradation	L-leucine degradation
Arrived	AST-PWY	Degradation/Utilization/Assimilation	Amino Acid Degradation	Proteinogenic Amino Acid Degradation	L-arginine Degradation
Arrived	HISDEG-PWY	Degradation/Utilization/Assimilation	Amino Acid Degradation	Proteinogenic Amino Acid Degradation	L-histidine Degradation
Arrived	PWY-5651	Degradation/Utilization/Assimilation	Amino Acid Degradation	Proteinogenic Amino Acid Degradation	L-tryptophan Degradation
Arrived	PWY-5647	Degradation/Utilization/Assimilation	Aromatic Compound Degradation	Nitroaromatic Compound Degradation	Nitrobenzoate Degradation	2-Nitrobenzoate Degradation
Arrived	PWY-6163	Degradation/Utilization/Assimilation	Aromatic Compound Degradation	Chorismate Biosynthesis
Arrived	PWY-5941	Degradation/Utilization/Assimilation	Carbohydrate Degradation	Polysaccharide Degradation	Glycan degradation
Arrived	GLUCOSE1PMETAB-PWY	Degradation/Utilization/Assimilation	Carbohydrate Degradation	Sugar Degradation
Arrived	GLYCOCAT-PWY	Degradation/Utilization/Assimilation	Carbohydrate Degradation	Polysaccharide Degradation	Glycogen Degradation
Arrived	PWY-5384	Degradation/Utilization/Assimilation	Carbohydrate Degradation	Sugar Degradation	Sucrose Degradation
Arrived	PWY-621	Degradation/Utilization/Assimilation	Carbohydrate Degradation	Sugar Degradation	Sucrose Degradation
Arrived	PWY-6317	Degradation/Utilization/Assimilation	Carbohydrate degradation	Sugar degradation	Galactose degradation
Arrived	PWY-6737	Degradation/Utilization/Assimilation	Carbohydrate Degradation	Polysaccharide Degradation	Starch Degradation
Arrived	PWY-5654	Degradation/Utilization/Assimilation	Carboxylate Degradation
Arrived	PWY-5747	Degradation/Utilization/Assimilation	Carboxylate Degradation	Propanoate Degradation	2-Methylcitrate Cycle
Arrived	FAO-PWY	Degradation/Utilization/Assimilation	Fatty Acid and Lipid Degradation	Fatty Acid Degradation
Arrived	PWY490-3	Degradation/Utilization/Assimilation	Inorganic Nutrient Metabolism	Nitrogen Compound Metabolism	Nitrate Reduction
Arrived	SO4ASSIM-PWY	Degradation/Utilization/Assimilation	Inorganic nutrient metabolism	Sulfur compound metabolism	Assimilatory sulfate reduction
Arrived	SULFATE-CYS-PWY	Degradation/Utilization/Assimilation	Inorganic Nutrient Metabolism	Sulfur Compound Metabolism
Arrived	PWY0-1297	Degradation/Utilization/Assimilation	Nucleoside and Nucleotide Degradation
Arrived	PWY-5695	Degradation/Utilization/Assimilation	Nucleoside and Nucleotide Degradation	Purine Nucleotide Degradation
Arrived	PWY0-1296	Degradation/Utilization/Assimilation	Nucleoside and Nucleotide Degradation	Purine Nucelotide Degradation
Arrived	PWY-6507	Degradation/Utilization/Assimilation	Secondary Metabolite Degradation	Sugar Derivative Degradation
Arrived	PWY-7242	Degradation/Utilization/Assimilation	Secondary Metabolite Degradation	Sugar derivative degradation	Sugar acid degradation
Arrived	PWY0-1261	Degradation/Utilization/Assimilation	Secondary Metabolite Degradation	Sugar Derivative Degradation	Anhydromuropeptide Recycling
Arrived	FERMENTATION-PWY	Generation of Precursor Metabolite and Energy	Fermentation	Fermentation of Pyruvate	Pyruvate Fermentation to Ethanol
Arrived	P108-PWY	Generation of Precursor Metabolite and Energy	Fermentation	Fermentation of Pyruvate	Pyruvate Fermentation to Propanoate
Arrived	ANAGLYCOLYSIS-PWY	Generation of Precursor Metabolite and Energy	Glycolysis
Arrived	GLYCOLYSIS	Generation of Precursor Metabolite and Energy	Glycolysis
Arrived	GLYCOLYSIS-E-D	Generation of Precursor Metabolite and Energy	Glycolysis
Arrived	GLYCOLYSIS-TCA-GLYOX-BYPASS	Generation of Precursor Metabolite and Energy	Glycolysis
Arrived	PWY-5484	Generation of Precursor Metabolite and Energy	Glycolysis
Arrived	PENTOSE-P-PWY	Generation of Precursor Metabolite and Energy	Pentose phosphate pathways
Arrived	P105-PWY	Generation of Precursor Metabolite and Energy	TCA cycle
Arrived	PWY-5913	Generation of Precursor Metabolite and Energy	TCA cycle
Arrived	PWY-6969	Generation of Precursor Metabolite and Energy	TCA cycle
Arrived	PWY-7254	Generation of Precursor Metabolite and Energy	TCA cycle
Arrived	REDCITCYC	Generation of Precursor Metabolite and Energy	TCA cycle
Arrived	GLYOXYLATE-BYPASS	Generation of Precursos Metabolites and Energy	Glyoxylate cycle
Arrived	PWY0-781	Superpathways	Aspartate superpathway
Arrived	TCA-GLYOX-BYPASS	Superpathways	Superpathway of glyoxylate bypass and TCA
Arrived	MET-SAM-PWY	Superpathways	Superpathway of S-adenosyl-L-methionine biosynthesis
Asymptomatic	P101-PWY	Biosynthesis	Amine and Polyamine Biosynthesis
Asymptomatic	POLYAMINSYN3-PWY	Biosynthesis	Amine and Polyamine Biosynthesis
Asymptomatic	PWY-6562	Biosynthesis	Amine and Polyamine Biosynthesis
Asymptomatic	ARGSYNBSUB-PWY	Biosynthesis	Amino Acid Biosynthesis	Proteinogenic Amino Acid Biosynthesis	L-arginine Biosynthesis
Asymptomatic	PWY-181	Biosynthesis	Amino Acid Biosynthesis	Proteinogenic Amino Acid Biosynthesis	L-serine Biosynthesis
Asymptomatic	PWY-5104	Biosynthesis	Amino Acid Biosynthesis	Proteinogenic Amino Acid Biosynthesis	L-isoleucine Biosynthesis
Asymptomatic	PWY-6628	Biosynthesis	Amino Acid Biosynthesis	Proteinogenic Amino Acid Biosynthesis	L-phenylalanine Biosynthesis
Asymptomatic	PWY-6630	Biosynthesis	Amino acid biosynthesis	Proteinogenic amino acid biosynthesis	L-tyrosine biosynthesis
Asymptomatic	PWY-6478	Biosynthesis	Carbohydrate biosynthesis	Sugar Biosynthesis	Sugar nucleotide biosynthesis	GDP-sugar biosynthesis
Asymptomatic	PWY-7347	Biosynthesis	Carbohydrate biosynthesis	Sugar Biosynthesis	Sucrose Biosynthesis
Asymptomatic	OANTIGEN-PWY	Biosynthesis	Carbohydrate Biosynthesis	Sugar Biosynthesis	Sugar Nucleotide Biosynthesis
Asymptomatic	PWY-7090	Biosynthesis	Carbohydrate Biosynthesis	Sugar Biosynthesis	Sugar Nucleotide Biosynthesis	UDP-sugar Biosynthesis
Asymptomatic	PWY-7328	Biosynthesis	Carbohydrate Biosynthesis	Sugar Biosynthesis	Sugar Nucleotide Biosynthesis	UDP-Sugar Biosynthesis	NA
Asymptomatic	SUCSYN-PWY	Biosynthesis	Carbohydrate Biosynthesis	Sugar Biosynthesis	Sucrose Biosynthesis
Asymptomatic	PWY0-1586	Biosynthesis	Cell structure biosynthesis	Cell Wall Biosynthesis	Peptidoglycan Biosynthesis
Asymptomatic	TEICHOICACID-PWY	Biosynthesis	Cell Structure Biosynthesis	Cell Wall Biosynthesis	Teichoic Acid Biosynthesis
Asymptomatic	NAD-BIOSYNTHESIS-II	Biosynthesis	Cofactor, Carrier, and Vitamin Biosynthesis	Carrier biosynthesis	Electron carrier biosynthesis	NAD metabolism	NAD biosynthesis
Asymptomatic	PWY-5837	Biosynthesis	Cofactor, Carrier, and Vitamin Biosynthesis	Carrier biosynthesis	Electron carrier biosynthesis	Quinol and quinone biosynthesis	1,4-dihydroxy-2-naphthoate biosynthesis
Asymptomatic	PWY-5861	Biosynthesis	Cofactor, Carrier, and Vitamin Biosynthesis	Carrier biosynthesis	Electron carrier biosynthesis	Quinol and quinone biosynthesis	Demethylmenaquinol Biosynthesis
Asymptomatic	PWY-5863	Biosynthesis	Cofactor, Carrier, and Vitamin Biosynthesis	Carrier biosynthesis	Electron carrier biosynthesis	Quinol and quinone biosynthesis	Phylloquinol biosynthesis
Asymptomatic	PWY-5918	Biosynthesis	Cofactor, Carrier, and Vitamin Biosynthesis	Enzyme cofactor biosynthesis	Heme biosynthesis	Heme b biosynthesis
Asymptomatic	PWY-5920	Biosynthesis	Cofactor, Carrier, and Vitamin Biosynthesis	Enzyme cofactor biosynthesis	Heme biosynthesis	Heme b biosynthesis
Asymptomatic	PWY-6891	Biosynthesis	Cofactor, Carrier, and Vitamin Biosynthesis	Vitamin Biosynthesis	Thiamine biosynthesis	Thizaole biosynthesis
Asymptomatic	NADSYN-PWY	Biosynthesis	Cofactor, Carrier, and Vitamin Biosynthesis	Enzyme cofactor biosynthesis	NAD metabolism	NAD biosynthesis
Asymptomatic	PWY-5838	Biosynthesis	Cofactor, Carrier, and Vitamin Biosynthesis	Carrier biosynthesis	Electron carrier biosynthesis	Quinol and quinone biosynthesis	Menaquinol biosynthesis
Asymptomatic	PWY-5840	Biosynthesis	Cofactor, Carrier, and Vitamin Biosynthesis	Carrier biosynthesis	Electron carrier biosynthesis	Quinol and quinone biosynthesis	Menaquinol biosynthesis
Asymptomatic	PWY-5897	Biosynthesis	Cofactor, Carrier, and Vitamin Biosynthesis	Carrier biosynthesis	Electron carrier biosynthesis	Quinol and quinone biosynthesis	Menaquinol biosynthesis
Asymptomatic	PWY-5898	Biosynthesis	Cofactor, Carrier, and Vitamin Biosynthesis	Carrier biosynthesis	Electron carrier biosynthesis	Quinol and quinone biosynthesis	Menaquinol biosynthesis
Asymptomatic	PWY-5899	Biosynthesis	Cofactor, Carrier, and Vitamin Biosynthesis	Carrier biosynthesis	Electron carrier biosynthesis	Quinol and quinone biosynthesis	Menaquinol biosynthesis
Asymptomatic	PWY-6895	Biosynthesis	Cofactor, Carrier, and Vitamin Biosynthesis	Enzyme cofactor biosynthesis	Thiamine biosynthesis
Asymptomatic	PYRIDNUCSAL-PWY	Biosynthesis	Cofactor, Carrier, and Vitamin Biosynthesis	Carrier biosynthesis	Electron carrier biosynthesis	NAD metabolism	NAD biosynthesis
Asymptomatic	CHLOROPHYLL-SYN	Biosynthesis	Cofactor, Carrier, and Vitamin Biosynthesis	Porphyrin Compound Biosynthesis	Chlorophyll Biosynthesis	Chlorophyllide a Biosynthesis
Asymptomatic	COBALSYN-PWY	Biosynthesis	Cofactor, Carrier, and Vitamin Biosynthesis	Vitamin Biosynthesis	Cobamide Biosynthesis	Cobinamide Salvage	Adenosylcobalamin Salvage from Cobinamide
Asymptomatic	PWY-5189	Biosynthesis	Cofactor, Carrier, and Vitamin Biosynthesis	Tetrapyrrole Biosynthesis
Asymptomatic	PWY-5529	Biosynthesis	Cofactor, Carrier, and Vitamin Biosynthesis	Porphyrin Compound Biosynthesis	Chlorophyll Biosynthesis	Chlorophyll a Biosynthesis
Asymptomatic	PWY-7159	Biosynthesis	Cofactor, Carrier, and Vitamin Biosynthesis	Porphyrin Compound Biosynthesis	Chlorophyll Biosynthesis	Chlorophyllide a Biosynthesis
Asymptomatic	PWY-7376	Biosynthesis	Cofactor, Carrier, and Vitamin Biosynthesis	cob(II)yrinate a,c-diamide biosynthesis
Asymptomatic	PWY0-1415	Biosynthesis	Cofactor, Carrier, and Vitamin Biosynthesis	Porphyrin Compound Biosynthesis	Heme Biosynthesis	Heme b biosynthesis	NA
Asymptomatic	PWY0-845	Biosynthesis	Cofactor, Carrier, and Vitamin Biosynthesis	Vitamin Biosynthesis	Vitamin B6 Biosynthesis
Asymptomatic	PWY-5971	Biosynthesis	Fatty Acid and Lipid Biosynthesis	Fatty Acid Biosynthesis	Palmitate Biosynthesis
Asymptomatic	PWYG-321	Biosynthesis	Fatty acid and lipid biosynthesis	Fatty acid biosynthesis
Asymptomatic	DENOVOPURINE2-PWY	Biosynthesis	Nucleoside and Nucleotide Biosynthesis	Purine Nucleotide Biosynthesis	Purine Nucleotide De Novo Biosynthesis
Asymptomatic	PWY-6609	Biosynthesis	Nucleoside and Nucleotide Biosynthesis	Purine Nucleotide Biosynthesis	Purine Nucleotide Salvage	Adenine and adenosine salvage
Asymptomatic	PWY-7187	Biosynthesis	Nucleoside and Nucleotide Biosynthesis	2'-Deoxyribonucleotide Biosynthesis	Pyrimidine Deoxyribonucleotide De Novo Biosynthesis
Asymptomatic	PWY-6545	Biosynthesis	Nucleoside and Nucleotide Biosynthesis	2'-Deoxyribonucleotide Biosynthesis	Pyrimidine Deoxyribonucleotide De Novo Biosynthesis
Asymptomatic	P125-PWY	Biosynthesis	Other biosynthesis	Butanediol biosynthesis
Asymptomatic	PWY-6396	Biosynthesis	Other biosynthesis	Butanediol biosynthesis
Asymptomatic	PWY-5121	Biosynthesis	Secondary metabolite biosynthesis	Terpenoid biosynthesis	Diterpenoid biosynthesis
Asymptomatic	ENTBACSYN-PWY	Biosynthesis	Secondary metabolite biosynthesis	Siderophore and metallophore biosynthesis
Asymptomatic	PWY-6581	Biosynthesis	Secondary Metabolite Biosynthesis	Terpenoid Biosynthesis	Carotenoid Biosynthesis	C40 Carotenoid Biosynthesis
Asymptomatic	PWY-7392	Biosynthesis	Secondary metabolite biosynthesis	Terpenoid biosynthesis	Diterpenoid biosynthesis
Asymptomatic	NONMEVIPP-PWY	Biosynthesis	Secondary metabolite degradation	Terpenoid biosynthesis	Hemiterpene biosynthesis	Isopentenyl diphosphate biosynthesis	Methylerythritol phosphate pathways
Asymptomatic	PWY-7560	Biosynthesis	Secondary metabolite degradation	Terpenoid biosynthesis	Hemiterpene biosynthesis	Isopentenyl diphosphate biosynthesis	Methylerythritol phosphate pathways
Asymptomatic	PWY-5531	Biosynthesis	Tetrapyrrole Biosynthesis	Porphyrin Compound Biosynthesis	Chlorophyll Biosynthesis	Chlorophyllide a Biosynthesis
Asymptomatic	METHGLYUT-PWY	Degradation/Utilization/Assimilation	Aldehyde degradation
Asymptomatic	CRNFORCAT-PWY	Degradation/Utilization/Assimilation	Amine and polyamine degradation	Creatinine degradation
Asymptomatic	GLCMANNANAUT-PWY	Degradation/Utilization/Assimilation	Amine and polyamine degradation
Asymptomatic	PWY-3661	Degradation/Utilization/Assimilation	Amine and polyamine degradation	Glycine betaine degradation
Asymptomatic	PWY-5022	Degradation/Utilization/Assimilation	Amine and polyamine degradation	4-aminobutanoate degradation
Asymptomatic	PWY-5705	Degradation/Utilization/Assimilation	Amine and Polyamine Degradation	Allantoin Degradation
Asymptomatic	ARGORNPROST-PWY	Degradation/Utilization/Assimilation	Amino Acid Degradation	Proteinogenic Amino Acid Degradation	L-arginine Degradation
Asymptomatic	PWY-5028	Degradation/Utilization/Assimilation	Amino Acid Degradation	Proteinogenic Amino Acid Degradation	L-histidine Degradation
Asymptomatic	TYRFUMCAT-PWY	Degradation/Utilization/Assimilation	Amino Acid Degradation	Proteinogenic Amino Acid Degradation	L-tyrosine Degradation
Asymptomatic	3-HYDROXYPHENYLACETATE-DEGRADATION-PWY	Degradation/Utilization/Assimilation	Aromatic compound degradation
Asymptomatic	GALLATE-DEGRADATION-I-PWY	Degradation/Utilization/Assimilation	Aromatic compound degradation	Gallate degradation
Asymptomatic	GALLATE-DEGRADATION-II-PWY	Degradation/Utilization/Assimilation	Aromatic compound degradation	Gallate degradation
Asymptomatic	METHYLGALLATE-DEGRADATION-PWY	Degradation/Utilization/Assimilation	Aromatic compound degradation
Asymptomatic	P184-PWY	Degradation/Utilization/Assimilation	Aromatic compound degradation	Protocatechuate degradation
Asymptomatic	PWY-5178	Degradation/Utilization/Assimilation	Aromatic compound degradation	Toluene Degradation
Asymptomatic	PWY-5415	Degradation/Utilization/Assimilation	Aromatic compound degradation	Catechol Degradation
Asymptomatic	PWY-5420	Degradation/Utilization/Assimilation	Aromatic compound degradation	Catechol Degradation
Asymptomatic	PWY-5430	Degradation/Utilization/Assimilation	Aromatic compound degradation	Benzoate degradation
Asymptomatic	PWY-6338	Degradation/Utilization/Assimilation	Aromatic compound degradation	Vanillin degradation
Asymptomatic	PWY-6339	Degradation/Utilization/Assimilation	Aromatic compound degradation
Asymptomatic	PWY-7097	Degradation/Utilization/Assimilation	Aromatic compound degradation	Vanillin degradation
Asymptomatic	PWY-7098	Degradation/Utilization/Assimilation	Aromatic compound degradation	Vanillin degradation
Asymptomatic	PWY-5180	Degradation/Utilization/Assimilation	Aromatic Compound Degradation	Toluene Degradation
Asymptomatic	PWY-5182	Degradation/Utilization/Assimilation	Aromatic Compound Degradation	Toluene Degradation
Asymptomatic	PWY-5419	Degradation/Utilization/Assimilation	Aromatic Compound Degradation	Catechol Degradation
Asymptomatic	PWY-6107	Degradation/Utilization/Assimilation	Aromatic Compound Degradation	Chloroaromatic Compound Degradation
Asymptomatic	CATECHOL-ORTHO-CLEAVAGE-PWY	Degradation/Utilization/Assimilation	Aromatic Compound Degradation	Catechol Degradation
Asymptomatic	PROTOCATECHUATE-ORTHO-CLEAVAGE-PWY	Degradation/Utilization/Assimilation	Aromatic Compound Degradation	Protocatechuate Degradation
Asymptomatic	PWY-5417	Degradation/Utilization/Assimilation	Aromatic Compound Degradation	Catechol Degradation
Asymptomatic	PWY-5431	Degradation/Utilization/Assimilation	Aromatic Compound Degradation	Catechol Degradation
Asymptomatic	P23-PWY	Degradation/Utilization/Assimilation	C1 Compound Utilization and Assimilation	CO2 fixation	Autotrophic CO2 Fixation	Reductive TCA Cycles
Asymptomatic	P42-PWY	Degradation/Utilization/Assimilation	C1 Compound Utilization and Assimilation	CO2 fixation	Autotrophic CO2 Fixation	Reductive TCA Cycles
Asymptomatic	PWY-1622	Degradation/Utilization/Assimilation	C1 Compound Utilization and Assimilation	Formaldehyde Assimilation
Asymptomatic	PWY-1861	Degradation/Utilization/Assimilation	C1 Compound Utilization and Assimilation	Formaldehyde Assimilation
Asymptomatic	RUMP-PWY	Degradation/Utilization/Assimilation	C1 Compound Utilization and Assimilation	Formaldehyde Oxidation
Asymptomatic	RHAMCAT-PWY	Degradation/Utilization/Assimilation	Carbohydrate degradation	Sugar degradation	L-rhamnose degradation
Asymptomatic	P124-PWY	Degradation/Utilization/Assimilation	Carbohydrate Degradation	Sugar Degradation
Asymptomatic	PWY-6901	Degradation/Utilization/Assimilation	Carbohydrate Degradation	Sugar Degradation
Asymptomatic	PWY-6906	Degradation/Utilization/Assimilation	Carbohydrate Degradation	Polysaccharide Degradation	Chitin Degradation
Asymptomatic	P441-PWY	Degradation/Utilization/Assimilation	Carboxylate Degradation
Asymptomatic	GALACTUROCAT-PWY	Degradation/Utilization/Assimilation	Carboxylate Degradation	Sugar Acid Degradation	D-Galacturonate Degradation
Asymptomatic	KETOGLUCONMET-PWY	Degradation/Utilization/Assimilation	Carboxylate Degradation	Sugar Acid Degradation
Asymptomatic	PWY-5100	Degradation/Utilization/Assimilation	Carboxylate Degradation	Fermentation to Acetate	Pyruvate Fermentation to Acetate
Asymptomatic	PWY0-42	Degradation/Utilization/Assimilation	Carboxylate Degradation	Propanoate Degradation	2-Methylcitrate Cycle
Asymptomatic	DENITRIFICATION-PWY	Degradation/Utilization/Assimilation	Inorganic Nutrient Metabolism	Nitrogen Compound Metabolism	Denitrification
Asymptomatic	PWY-1541	Degradation/Utilization/Assimilation	Inorganic Nutrient Metabolism	Sulfur Compound Metabolism	Taurine Degradation
Asymptomatic	PWY-4984	Degradation/Utilization/Assimilation	Inorganic Nutrient Metabolism	Nitrogen Compound Metabolism
Asymptomatic	PWY-5304	Degradation/Utilization/Assimilation	Inorganic Nutrient Metabolism	Sulfur Compound Metabolism	Sulfur Oxidation
Asymptomatic	PWY-6641	Degradation/Utilization/Assimilation	Inorganic nutrient metabolism	Sulfur compound metabolism	Sulfolactate degradation
Asymptomatic	PWY0-1533	Degradation/Utilization/Assimilation	Inorganic nutrient metabolism	Phosphorus compound metabolism	Phosphonate metabolism	Phosphonate
Asymptomatic	PWY-6608	Degradation/Utilization/Assimilation	Nucleoside and Nucleotide Degradation	Purine Nucleotide Degradation	Guanosine nucleotide degradation
Asymptomatic	PWY0-1298	Degradation/Utilization/Assimilation	Nucleoside and Nucleotide Degradation	Pyrimidine Nucleotide Degradation
Asymptomatic	SALVADEHYPOX-PWY	Degradation/Utilization/Assimilation	Nucleoside and Nucleotide Degradation	Purine Nucleotide Degradation	Adenosine nucleotide degradation
Asymptomatic	PWY-6353	Degradation/Utilization/Assimilation	Nucleoside and Nucleotide Degradation	Purine Nucleotide Degradation
Asymptomatic	P221-PWY	Degradation/Utilization/Assimilation	Other
Asymptomatic	GALACTARDEG-PWY	Degradation/Utilization/Assimilation	Secondary metabolite degradation	Sugar derivative degradation	Sugar acid degradation	D-galactarate degradation
Asymptomatic	GLUCARDEG-PWY	Degradation/Utilization/Assimilation	Secondary metabolite degradation	Sugar derivative degradation	Sugar acid degradation	D-glucarate degradation
Asymptomatic	GLUCUROCAT-PWY	Degradation/Utilization/Assimilation	Secondary metabolite degradation	Sugar derivative degradation	Sugar acid degradation	D-Glucuronate
Asymptomatic	P562-PWY	Degradation/Utilization/Assimilation	Secondary metabolite degradation	Sugar derivative degradation	Sugar alcohol degradation
Asymptomatic	PWY-7237	Degradation/Utilization/Assimilation	Secondary metabolite degradation	Sugar derivative degradation	Sugar alcohol degradation
Asymptomatic	P122-PWY	Generation of Precursor Metabolite and Energy	Fermentation	Fermentation of Pyruvate	Pyruvate Fermentation to Ethanol
Asymptomatic	P161-PWY	Generation of Precursor Metabolite and Energy	Fermentation	Fermentation of Pyruvate	Pyruvate Fermentation to Ethanol
Asymptomatic	P461-PWY	Generation of Precursor Metabolite and Energy	Fermentation	Fermentation to alcohols	Pyruvate Fermentation to Ethanol
Asymptomatic	PWY-5676	Generation of Precursor Metabolite and Energy	Fermentation	Fermentation to short-chain fatty acids	Fermentation to butanoate
Asymptomatic	ANAEROFRUCAT-PWY	Generation of Precursor Metabolite and Energy	Fermentation	Fermentation to short-chain fatty acids	Fermentation to lactate
Asymptomatic	PWY-7003	Generation of Precursor Metabolite and Energy	Fermentation	Fermentation to alcohols
Asymptomatic	PWY-7111	Generation of Precursor Metabolite and Energy	Fermentation	Fermentation of Pyruvate
Asymptomatic	PWY-5741	Generation of Precursor Metabolite and Energy
Asymptomatic	PWY-7007	Generation of Precursor Metabolite and Energy
Asymptomatic	PWY0-1479	Macromolecule modification	Nucleic acid processing
Asymptomatic	GLUCARGALACTSUPER-PWY	Superpathways	Superpathway of D-glucarate and D-galactarate degradation
Asymptomatic	GALACT-GLUCUROCAT-PWY	Superpathways	Superpathway of hexuronide and hexuronate degradation
Asymptomatic	PRPP-PWY	Superpathways	Superpathway of histidine, purine, and pyrimidine biosynthesis
Treatment	CALVIN-PWY	Biosynthesis	Carbohydrate Biosynthesis	Sugar Biosynthesis
Treatment	UDPNAGSYN-PWY	Biosynthesis	Carbohydrate Biosynthesis	Sugar Biosynthesis	Sugar Nucleotide Biosynthesis	UDP-sugar Biosynthesis	UDP-N-Acetyl-D-glucosamine Biosynthesis
Treatment	PEPTIDOGLYCANSYN-PWY	Biosynthesis	Cell Structure Biosynthesis	Cell Wall Biosynthesis	Peptidoglycan Biosynthesis
Treatment	PWY-6385	Biosynthesis	Cell Structure Biosynthesis	Cell Wall Biosynthesis	Peptidoglycan Biosynthesis
Treatment	PWY-6386	Biosynthesis	Cell Structure Biosynthesis	Cell Wall Biosynthesis	UDP-N-Acetylmuramoyl-Pentapeptide Biosynthesis
Treatment	PWY-6387	Biosynthesis	Cell Structure Biosynthesis	Cell Wall Biosynthesis	UDP-N-Acetylmuramoyl-Pentapeptide Biosynthesis
Treatment	HEME-BIOSYNTHESIS-II	Biosynthesis	Cofactor, carrier and vitamin biosynthesis	Enzyme cofactor biosynthesis	Heme biosynthesis	Heme b biosynthesis
Treatment	PWY-6897	Biosynthesis	Cofactor, carrier and vitamin biosynthesis	Enzyme cofactor biosynthesis	Thiamine biosynthesis	Thiamine diphosphate salvage
Treatment	COA-PWY	Biosynthesis	Cofactor, Carrier, and Vitamin Biosynthesis	Coenzyme A Biosynthesis
Treatment	HEMESYN2-PWY	Biosynthesis	Cofactor, Carrier, and Vitamin Biosynthesis	Porphyrin Compound Biosynthesis	Heme Biosynthesis	Heme b Biosynthesis
Treatment	PWY-5188	Biosynthesis	Cofactor, Carrier, and Vitamin Biosynthesis	Tetrapyrrole Biosynthesis
Treatment	PYRIDNUCSYN-PWY	Biosynthesis	Cofactor, Carrier, and Vitamin Biosynthesis	NAD Metabolism	NAD biosynthesis
Treatment	PWY-5973	Biosynthesis	Fatty Acid and Lipid Biosynthesis	Fatty Acid Biosynthesis	Unsaturated fatty acid biosynthesis
Treatment	FASYN-ELONG-PWY	Biosynthesis	Fatty Acid and Lipid Biosynthesis	Fatty Acid Biosynthesis
Treatment	PHOSLIPSYN-PWY	Biosynthesis	Fatty acid and lipid biosynthesis	Phospholipid biosynthesis
Treatment	PWY-5667	Biosynthesis	Fatty Acid and Lipid Biosynthesis	Phospholipid Biosynthesis	CDP-Diacylglycerol Biosynthesis
Treatment	PWY-7663	Biosynthesis	Fatty acid and lipid biosynthesis	Fatty acid biosynthesis	Unsaturated fatty acid biosynthesis
Treatment	PWY0-1319	Biosynthesis	Fatty Acid and Lipid Biosynthesis	Phospholipid Biosynhtesis	CDP-Diacylglycerol Biosynthesis
Treatment	PWY4FS-7	Biosynthesis	Fatty Acid and Lipid Biosynthesis	Phospholipid Biosynhtesis	Phosphatidylglycerol Biosynthesis
Treatment	PWY4FS-8	Biosynthesis	Fatty Acid and Lipid Biosynthesis	Phospholipid Biosynhtesis	Phosphatidylglycerol Biosynthesis
Treatment	PWY-6126	Biosynthesis	nucleoside and Nucleotide Biosynthesis	Purine Nucleotide Biosynthesis	Purine Nucleotide De Novo Biosynthesis
Treatment	PWY-7219	Biosynthesis	Nucleoside and Nucleotide Biosynthesis	Purine Nucleotide Biosynthesis	Purine Nucleotide De Novo Biosynthesis	Purine Riboucleotide De Novo Biosynthesis
Treatment	PWY-7229	Biosynthesis	Nucleoside and Nucleotide Biosynthesis	Purine Nucleotide Biosynthesis	Purine Nucleotide De Novo Biosynthesis
Treatment	PWY-5686	Biosynthesis	Nucleoside and Nucleotide Biosynthesis	Pyrimidine Nucleotide Biosynthesis	Pyrimidine Nucleotide De Novo Biosynthesis	Pyrimidine Riboucleotide De Novo Biosynthesis	UMP Biosynthesis
Treatment	PWY-6121	Biosynthesis	Nucleoside and Nucleotide Biosynthesis	Purine Nucleotide Biosynthesis	5-Aminoimidazole Ribonucleotide Biosynthesis
Treatment	PWY-6122	Biosynthesis	Nucleoside and Nucleotide Biosynthesis	Purine Nucleotide Biosynthesis	5-Aminoimidazole Ribonucleotide Biosynthesis
Treatment	PWY-6123	Biosynthesis	Nucleoside and Nucleotide Biosynthesis	Purine Nucleotide Biosynthesis	Purine Nucleotide De Novo Biosynthesis	Purine Riboucleotide De Novo Biosynthesis	Inosine-5'-Phosphate Biosynthesis
Treatment	PWY-6125	Biosynthesis	Nucleoside and Nucleotide Biosynthesis	Purine Nucleotide Biosynthesis	Purine Nucleotide De Novo Biosynthesis
Treatment	PWY-6277	Biosynthesis	Nucleoside and Nucleotide Biosynthesis	Purine Nucleotide Biosynthesis	5-Aminoimidazole Ribonucleotide Biosynthesis
Treatment	PWY-7184	Biosynthesis	Nucleoside and nucleotide biosynthesis	Pyrimidine nucleotide biosynthesis	Pyrimidine nucleotide de novo biosynthesis	Pyrimidine deoxyribonucleotide de novo biosynthesis
Treatment	PWY-7197	Biosynthesis	Nucleoside and Nucleotide Biosynthesis	Pyrimidine Nucleotide Biosynthesis	Pyrimidine Nucleotide Salvage
Treatment	PWY-7208	Biosynthesis	Nucleoside and Nucleotide Biosynthesis	Pyrimidine Nucleotide Biosynthesis	Pyrimidine Nucleotide Salvage
Treatment	PWY-7211	Biosynthesis	Nucleoside and nucleotide biosynthesis	Pyrimidine nucleotide biosynthesis	Pyrimidine nucleotide de novo biosynthesis	Pyrimidine deoxyribonucleotide de novo biosynthesis
Treatment	PWY-7220	Biosynthesis	Nucleoside and Nucleotide Biosynthesis	2'-Deoxyribonucleotide Biosynthesis	Pyrimidine Deoxyribonucleotide De Novo Biosynthesis	Adenosine Deoxyribonucleotide De Novo Biosynthesis
Treatment	PWY-7221	Biosynthesis	Nucleoside and Nucleotide Biosynthesis	Purine Nucleotide Biosynthesis	Purine Nucleotide De Novo Biosynthesis	Purine Riboucleotide De Novo Biosynthesis
Treatment	PWY-7222	Biosynthesis	Nucleoside and Nucleotide Biosynthesis	2'-Deoxyribonucleotide Biosynthesis	Purine Nucleotide De Novo Biosynthesis	Guanosine Deoxyribonucleotide De Novo Biosynthesis
Treatment	PWY-7228	Biosynthesis	Nucleoside and Nucleotide Biosynthesis	Purine Nucleotide Biosynthesis	Purine Nucleotide De Novo Biosynthesis
Treatment	PWY-7234	Biosynthesis	Nucleoside and Nucleotide Biosynthesis	Purine Nucleotide Biosynthesis	Purine Nucleotide De Novo Biosynthesis	Purine Riboucleotide De Novo Biosynthesis	Inosine-5'-Phosphate Biosynthesis
Treatment	PWY-841	Biosynthesis	Nucleoside and Nucleotide Biosynthesis	Purine Nucleotide Biosynthesis	Purine Nucleotide De Novo Biosynthesis
Treatment	PWY0-162	Biosynthesis	Nucleoside and Nucleotide Biosynthesis	Pyrimidine Nucleotide Biosynthesis	Pyrimidine Nucleotide De Novo Biosynthesis	Pyrimidine Riboucleotide De Novo Biosynthesis
Treatment	PWY0-166	Biosynthesis	Nucleoside and nucleotide biosynthesis	Pyrimidine nucleotide biosynthesis	Pyrimidine nucleotide de novo biosynthesis	Pyrimidine deoxyribonucleotide de novo biosynthesis
Treatment	POLYISOPRENSYN-PWY	Biosynthesis	Polyprenyl Biosynthesis	All-trans Polyprenyl Biosynthesis
Treatment	PWY-6703	Biosynthesis	Secondary metabolite biosynthesis
Treatment	PWY-6588	Generation of Precursor Metabolite and Energy	Fermentation	Fermentation of Pyruvate
Treatment	NONOXIPENT-PWY	Generation of Precursor Metabolite and Energy	Pentose phosphate pathways
Treatment	PWY-3781	Generation of Precursor Metabolite and Energy	Respiration	Aerobic respiration
Treatment	TCA	Generation of Precursor Metabolite and Energy	TCA cycle
Treatment	PWY-6700	Macromolecule Modification	Nucleic Acid Processing
Recovery2	PWY-5855	Biosynthesis	Cofactor, carrier and vitamin biosynthesis	Carrier biosynthesis	Electron carrier biosynthesis	Quinol and quinone biosynthesis	Ubiquinol biosynthesis
Recovery2	PWY-5856	Biosynthesis	Cofactor, carrier and vitamin biosynthesis	Carrier biosynthesis	Electron carrier biosynthesis	Quinol and quinone biosynthesis	Ubiquinol biosynthesis
Recovery2	PWY-5857	Biosynthesis	Cofactor, carrier and vitamin biosynthesis	Carrier biosynthesis	Electron carrier biosynthesis	Quinol and quinone biosynthesis	Ubiquinol biosynthesis
Recovery2	PWY-6708	Biosynthesis	Cofactor, carrier and vitamin biosynthesis	Carrier biosynthesis	Electron carrier biosynthesis	Quinol and quinone biosynthesis	Ubiquinol biosynthesis

## Sheet: Gut
Supplementary Table 3: KEGG enriched pathways recovered from the gut of seabream Sparus aurata groups. LEfSe tests were performed with a p-value and LDA score cut-offs of 0.05 and of 2, respectively.
Group	Pathway	L1	L2	L3	L4	L5	L6	L7
Arrived	PWY-6562	Biosynthesis	Amine and Polyamine Biosynthesis
Arrived	PWY-6565	Biosynthesis	Amine and Polyamine Biosynthesis
Arrived	ARGSYN-PWY	Biosynthesis	Amino Acid Biosynthesis	Proteinogenic Amino Acid Biosynhtesis	L-arginine Biosynthesis
Arrived	ARGSYNBSUB-PWY	Biosynthesis	Amino Acid Biosynthesis	Proteinogenic Amino Acid Biosynthesis	L-arginine Biosynthesis
Arrived	BRANCHED-CHAIN-AA-SYN-PWY	Biosynthesis	Amino Acid Biosynthesis
Arrived	GLUTORN-PWY	Biosynthesis	Amino Acid Biosynthesis	Other Amino Acid Biosynthesis	L-Ornithine Biosynthesis
Arrived	HISTSYN-PWY	Biosynthesis	Amino Acid Biosynthesis	Proteinogenic Amino Acid Biosynhtesis	L-histidine Biosynthesis
Arrived	HOMOSER-METSYN-PWY	Biosynthesis	Amino acid biosynthesis	Proteinogenic amino acid biosynthesis	L-methionine biosynthesis	L-methionine de novo biosynthesis
Arrived	ILEUSYN-PWY	Biosynthesis	Amino Acid Biosynthesis	Proteinogenic Amino Acid Biosynhtesis	L-isoleucine Biosynthesis
Arrived	P4-PWY	Biosynthesis	Amino acid biosynthesis
Arrived	PWY-181	Biosynthesis	Amino Acid Biosynthesis	Proteinogenic Amino Acid Biosynthesis	L-serine Biosynthesis
Arrived	PWY-3001	Biosynthesis	Amino Acid Biosynthesis	Proteinogenic Amino Acid Biosynhtesis	L-isoleucine Biosynthesis
Arrived	PWY-5101	Biosynthesis	Amino Acid Biosynthesis	Proteinogenic Amino Acid Biosynhtesis	L-isoleucine Biosynthesis
Arrived	PWY-5103	Biosynthesis	Amino Acid Biosynthesis	Proteinogenic Amino Acid Biosynhtesis	L-isoleucine Biosynthesis
Arrived	PWY-5104	Biosynthesis	Amino Acid Biosynthesis	Proteinogenic Amino Acid Biosynthesis	L-isoleucine Biosynthesis
Arrived	PWY-5154	Biosynthesis	Amino Acid Biosynthesis	Proteinogenic Amino Acid Biosynhtesis	L-arginine Biosynthesis
Arrived	PWY-5345	Biosynthesis	Amino Acid Biosynthesis	Proteinogenic Amino Acid Biosynthesis	L-methionine Biosynthesis	L-methionine De Novo Biosynthesis
Arrived	PWY-5347	Biosynthesis	Amino acid biosynthesis	Proteinogenic Amino Acid Biosynhtesis	L-methionine biosynthesis	L-methionine de novo biosynthesis
Arrived	PWY-7400	Biosynthesis	Amino Acid Biosynthesis	Proteinogenic Amino Acid Biosynhtesis	L-arginine Biosynthesis
Arrived	SER-GLYSYN-PWY	Biosynthesis	Amino acid biosynthesis
Arrived	TRPSYN-PWY	Biosynthesis	Amino Acid Biosynthesis	Proteinogenic Amino Acid Biosynhtesis	L-tryptophan biosynthesis
Arrived	VALSYN-PWY	Biosynthesis	Amino Acid Biosynthesis	Proteinogenic Amino Acid Biosynhtesis	L-valine Biosynthesis
Arrived	COLANSYN-PWY	Biosynthesis	Carbohydrate biosynthesis
Arrived	DTDPRHAMSYN-PWY	Biosynthesis	Carbohydrate biosynthesis	Sugar biosynthesis	Sugar nucleotide biosynthesis	dTDP-sugar biosynthesis
Arrived	PWY-1269	Biosynthesis	Carbohydrate biosynthesis	Sugar Biosynthesis	Sugar nucleotide biosynthesis	CMP-sugar biosynthesis	CMP-3-deoxy-D-manno-octulosonate biosynthesis
Arrived	PWY-5659	Biosynthesis	Carbohydrate biosynthesis	Sugar biosynthesis	Sugar nucleotide biosynthesis	GDP-sugar biosynthesis
Arrived	PWY-7090	Biosynthesis	Carbohydrate Biosynthesis	Sugar Biosynthesis	Sugar Nucleotide Biosynthesis	UDP-sugar Biosynthesis
Arrived	PWY-7323	Biosynthesis	Carbohydrate biosynthesis	Sugar Biosynthesis	Sugar nucleotide biosynthesis	GDP-sugar biosynthesis
Arrived	PWY-7347	Biosynthesis	Carbohydrate biosynthesis	Sugar Biosynthesis	Sucrose Biosynthesis
Arrived	PWY0-1241	Biosynthesis	Carbohydrate Biosynthesis	Sugar Biosynthesis	Sugar Nucleotide Biosynthesis	ADP-sugar Biosynthesis
Arrived	SUCSYN-PWY	Biosynthesis	Carbohydrate Biosynthesis	Sugar Biosynthesis	Sucrose Biosynthesis
Arrived	NAGLIPASYN-PWY	Biosynthesis	Cell structure biosynthesis	Lipopolysaccharide biosynthesis	Lipid IVA biosynthesis
Arrived	PWY-6467	Biosynthesis	Cell Structure Biosynthesis	Lipopolysaccharide Biosynthesis	Kdo Transfer to Lipid IVA
Arrived	f-1CMET2-PWY	Biosynthesis	Cofactor, carrier and vitamin biosynthesis	Carrier biosynthesis	Single carbon carrier biosynthesis	Folate biosynthesis	Folate transformations
Arrived	HEME-BIOSYNTHESIS-II	Biosynthesis	Cofactor, carrier and vitamin biosynthesis	Enzyme cofactor biosynthesis	Heme biosynthesis	Heme b biosynthesis
Arrived	PWY-5855	Biosynthesis	Cofactor, carrier and vitamin biosynthesis	Carrier biosynthesis	Electron carrier biosynthesis	Quinol and quinone biosynthesis	Ubiquinol biosynthesis
Arrived	PWY-5856	Biosynthesis	Cofactor, carrier and vitamin biosynthesis	Carrier biosynthesis	Electron carrier biosynthesis	Quinol and quinone biosynthesis	Ubiquinol biosynthesis
Arrived	PWY-5857	Biosynthesis	Cofactor, carrier and vitamin biosynthesis	Carrier biosynthesis	Electron carrier biosynthesis	Quinol and quinone biosynthesis	Ubiquinol biosynthesis
Arrived	PWY-5918	Biosynthesis	Cofactor, carrier and vitamin biosynthesis	Enzyme cofactor biosynthesis	Heme biosynthesis	Heme b biosynthesis
Arrived	PWY-6708	Biosynthesis	Cofactor, carrier and vitamin biosynthesis	Carrier biosynthesis	Electron carrier biosynthesis	Quinol and quinone biosynthesis	Ubiquinol biosynthesis
Arrived	PWY-6895	Biosynthesis	Cofactor, carrier and vitamin biosynthesis	Enzyme cofactor biosynthesis	Thiamine biosynthesis
Arrived	PWY-7539	Biosynthesis	Cofactor, carrier and vitamin biosynthesis	Carrier biosynthesis	Single carbon carrier biosynthesis	Folate biosynthesis	6-hydroxymethyl-dihydropterin diphosphate biosynthesis
Arrived	PYRIDNUCSAL-PWY	Biosynthesis	Cofactor, carrier and vitamin biosynthesis	Carrier biosynthesis	Electron carrier biosynthesis	NAD metabolism	NAD biosynthesis
Arrived	UBISYN-PWY	Biosynthesis	Cofactor, carrier and vitamin biosynthesis	Carrier biosynthesis	Electron carrier biosynthesis	Quinol and quinone biosynthesis	Ubiquinol biosynthesis
Arrived	BIOTIN-BIOSYNTHESIS-PWY	Biosynthesis	Cofactor, Carrier, and Vitamin Biosynthesis	Vitamin Biosynthesis	Biotin Biosynthesis
Arrived	COBALSYN-PWY	Biosynthesis	Cofactor, Carrier, and Vitamin Biosynthesis	Vitamin Biosynthesis	Cobamide Biosynthesis	Cobinamide Salvage	Adenosylcobalamin Salvage from Cobinamide
Arrived	PWY-6147	Biosynthesis	Cofactor, Carrier, and Vitamin Biosynthesis	Vitamin Biosynthesis	Folate Biosynthesis	6-Hydroxymethyl-Dihydropterin Diphosphate Biosynthesis
Arrived	PWY-7376	Biosynthesis	Cofactor, Carrier, and Vitamin Biosynthesis	cob(II)yrinate a,c-diamide biosynthesis
Arrived	PWY0-845	Biosynthesis	Cofactor, Carrier, and Vitamin Biosynthesis	Vitamin Biosynthesis	Vitamin B6 Biosynthesis
Arrived	PYRIDOXSYN-PWY	Biosynthesis	Cofactor, Carrier, and Vitamin Biosynthesis	Vitamin Biosynthesis	Vitamin B6 Biosynthesis
Arrived	FASYN-INITIAL-PWY	Biosynthesis	Fatty Acid and Lipid Biosynthesis	Fatty Acid Biosynthesis
Arrived	KDO-NAGLIPASYN-PWY	Biosynthesis	Fatty Acid and Lipid Biosynthesis
Arrived	PWY-5989	Biosynthesis	Fatty acid and lipid biosynthesis	Fatty acid biosynthesis	Stearate biosynthesis
Arrived	PWY-6282	Biosynthesis	Fatty acid and lipid biosynthesis	Fatty acid biosynthesis	Unsaturated fatty acid biosynthesis	Palmitoleate biosynthesis
Arrived	PWY-7094	Biosynthesis	Fatty Acid and Lipid Biosynthesis	Fatty Acid Biosynthesis
Arrived	PWY-7664	Biosynthesis	Fatty acid and lipid biosynthesis	Fatty acid biosynthesis	Unsaturated fatty acid biosynthesis	Oleate biosynthesis
Arrived	PWY0-862	Biosynthesis	Fatty acid and lipid biosynthesis	Fatty acid biosynthesis	Unsaturated fatty acid biosynthesis	(5Z)-dodecenoate biosynthesis
Arrived	PWYG-321	Biosynthesis	Fatty acid and lipid biosynthesis	Fatty acid biosynthesis
Arrived	PPGPPMET-PWY	Biosynthesis	Metabolic Regulator Biosynthesis
Arrived	PWY-7211	Biosynthesis	Nucleoside and nucleotide biosynthesis	Pyrimidine nucleotide biosynthesis	Pyrimidine nucleotide de novo biosynthesis	Pyrimidine deoxyribonucleotide de novo biosynthesis
Arrived	PWY-6519	Biosynthesis	Other biosynthesis	8-Amino-7-Oxononanoate Biosyntehsis
Arrived	PWY-6703	Biosynthesis	Secondary metabolite biosynthesis
Arrived	PWY-7431	Degradation/Utilization/Assimilation	Amine and polyamine degradation
Arrived	AST-PWY	Degradation/Utilization/Assimilation	Amino Acid Degradation	Proteinogenic Amino Acid Degradation	L-arginine Degradation
Arrived	LEU-DEG2-PWY	Degradation/Utilization/Assimilation	Amino acid degradation	Proteinogenic amino acid degradation	L-leucine degradation
Arrived	PWY-5028	Degradation/Utilization/Assimilation	Amino Acid Degradation	Proteinogenic Amino Acid Degradation	L-histidine Degradation
Arrived	TYRFUMCAT-PWY	Degradation/Utilization/Assimilation	Amino Acid Degradation	Proteinogenic Amino Acid Degradation	L-tyrosine Degradation
Arrived	GALLATE-DEGRADATION-I-PWY	Degradation/Utilization/Assimilation	Aromatic compound degradation	Gallate degradation
Arrived	GALLATE-DEGRADATION-II-PWY	Degradation/Utilization/Assimilation	Aromatic compound degradation	Gallate degradation
Arrived	METHYLGALLATE-DEGRADATION-PWY	Degradation/Utilization/Assimilation	Aromatic compound degradation
Arrived	P184-PWY	Degradation/Utilization/Assimilation	Aromatic compound degradation	Protocatechuate degradation
Arrived	PROTOCATECHUATE-ORTHO-CLEAVAGE-PWY	Degradation/Utilization/Assimilation	Aromatic Compound Degradation	Protocatechuate Degradation
Arrived	GLUCOSE1PMETAB-PWY	Degradation/Utilization/Assimilation	Carbohydrate Degradation	Sugar Degradation
Arrived	PWY-5941	Degradation/Utilization/Assimilation	Carbohydrate degradation	Polysaccharide Degradation	Glycan degradation
Arrived	PWY-6731	Degradation/Utilization/Assimilation	Carbohydrate degradation	Polysaccharide degradation	Starch degradation
Arrived	PWY-5747	Degradation/Utilization/Assimilation	Carboxylate Degradation	Propanoate Degradation	2-Methylcitrate Cycle
Arrived	PWY0-42	Degradation/Utilization/Assimilation	Carboxylate Degradation	Propanoate Degradation	2-Methylcitrate Cycle
Arrived	FAO-PWY	Degradation/Utilization/Assimilation	Fatty Acid and Lipid Degradation	Fatty Acid Degradation
Arrived	PWY-5304	Degradation/Utilization/Assimilation	Inorganic Nutrient Metabolism	Sulfur Compound Metabolism	Sulfur Oxidation
Arrived	PWY-6641	Degradation/Utilization/Assimilation	Inorganic nutrient metabolism	Sulfur compound metabolism	Sulfolactate degradation
Arrived	PWY0-1533	Degradation/Utilization/Assimilation	Inorganic nutrient metabolism	Phosphorus compound metabolism	Phosphonate metabolism	Phosphonate
Arrived	SO4ASSIM-PWY	Degradation/Utilization/Assimilation	Inorganic nutrient metabolism	Sulfur compound metabolism	Assimilatory sulfate reduction
Arrived	SULFATE-CYS-PWY	Degradation/Utilization/Assimilation	Inorganic Nutrient Metabolism	Sulfur Compound Metabolism
Arrived	PWY-5695	Degradation/Utilization/Assimilation	Nucleoside and Nucleotide Degradation	Purine Nucleotide Degradation
Arrived	PWY-6353	Degradation/Utilization/Assimilation	Nucleoside and Nucleotide Degradation	Purine Nucleotide Degradation
Arrived	PWY-6608	Degradation/Utilization/Assimilation	Nucleoside and Nucleotide Degradation	Purine Nucleotide Degradation	Guanosine nucleotide degradation
Arrived	SALVADEHYPOX-PWY	Degradation/Utilization/Assimilation	Nucleoside and Nucleotide Degradation	Purine Nucleotide Degradation	Adenosine nucleotide degradation
Arrived	P221-PWY	Degradation/Utilization/Assimilation	Other
Arrived	P562-PWY	Degradation/Utilization/Assimilation	Secondary metabolite degradation	Sugar derivative degradation	Sugar alcohol degradation
Arrived	PWY-7242	Degradation/Utilization/Assimilation	Secondary metabolite degradation	Sugar derivative degradation	Sugar acid degradation
Arrived	PWY0-1261	Degradation/Utilization/Assimilation	Secondary Metabolite Degradation	Sugar Derivative Degradation	Anhydromuropeptide Recycling
Arrived	P108-PWY	Generation of Precursor Metabolite and Energy	Fermentation	Fermentation of Pyruvate	Pyruvate Fermentation to Propanoate
Arrived	PWY-7111	Generation of Precursor Metabolite and Energy	Fermentation	Fermentation of Pyruvate
Arrived	GLYOXYLATE-BYPASS	Generation of Precursor Metabolite and Energy	Glyoxylate cycle
Arrived	PWY-3781	Generation of Precursor Metabolite and Energy	Respiration	Aerobic respiration
Arrived	P105-PWY	Generation of Precursor Metabolite and Energy	TCA cycle
Arrived	PWY-6969	Generation of Precursor Metabolite and Energy	TCA cycle
Arrived	TCA	Generation of Precursor Metabolite and Energy	TCA cycle
Arrived	PWY-5741	Generation of Precursor Metabolite and Energy	Other
Arrived	PWY-6700	Macromolecule Modification	Nucleic Acid Processing
Arrived	PWY0-1479	Macromolecule modification	Nucleic acid processing
Arrived	PWY0-781	Superpathways	Aspartate superpathway
Arrived	TCA-GLYOX-BYPASS	Superpathways	Superpathway of glyoxylate bypass and TCA
Asymptomatic	PWY-4361	Biosynthesis	Amino Acid Biosynthesis	Proteinogenic Amino Acid Biosynhtesis	L-methionine Biosynthesis	L-methionine Salvage	S-methyl-5-thio-alpha-D-ribose 1-phosphate Degradation
Asymptomatic	GLUCONEO-PWY	Biosynthesis	Carbohydrate Biosynthesis	Sugar Biosynthesis	Gluconeogenesis
Asymptomatic	UDPNAGSYN-PWY	Biosynthesis	Carbohydrate Biosynthesis	Sugar Biosynthesis	Sugar Nucleotide Biosynthesis	UDP-sugar Biosynthesis	UDP-N-Acetyl-D-glucosamine Biosynthesis
Asymptomatic	PEPTIDOGLYCANSYN-PWY	Biosynthesis	Cell Structure Biosynthesis	Cell Wall Biosynthesis	Peptidoglycan Biosynthesis
Asymptomatic	PWY-6385	Biosynthesis	Cell Structure Biosynthesis	Cell Wall Biosynthesis	Peptidoglycan Biosynthesis
Asymptomatic	PWY-6386	Biosynthesis	Cell Structure Biosynthesis	Cell Wall Biosynthesis	UDP-N-Acetylmuramoyl-Pentapeptide Biosynthesis
Asymptomatic	PWY-6387	Biosynthesis	Cell Structure Biosynthesis	Cell Wall Biosynthesis	UDP-N-Acetylmuramoyl-Pentapeptide Biosynthesis
Asymptomatic	PWY-6471	Biosynthesis	Cell structure biosynthesis	Cell wall biosynthesis	Peptidoglycan biosynthesis
Asymptomatic	PWY0-1586	Biosynthesis	Cell structure biosynthesis	Cell Wall Biosynthesis	Peptidoglycan Biosynthesis
Asymptomatic	PWY1G-0	Biosynthesis	Cofactor, carrier and vitamin biosynthesis	Carrier biosynthesis	Electron carrier biosynthesis	Reductant biosynthesis
Asymptomatic	COA-PWY	Biosynthesis	Cofactor, Carrier, and Vitamin Biosynthesis	Coenzyme A Biosynthesis
Asymptomatic	FASYN-ELONG-PWY	Biosynthesis	Fatty Acid and Lipid Biosynthesis	Fatty Acid Biosynthesis
Asymptomatic	PHOSLIPSYN-PWY	Biosynthesis	Fatty acid and lipid biosynthesis	Phospholipid biosynthesis
Asymptomatic	PWY-5667	Biosynthesis	Fatty Acid and Lipid Biosynthesis	Phospholipid Biosynthesis	CDP-Diacylglycerol Biosynthesis
Asymptomatic	PWY-5973	Biosynthesis	Fatty Acid and Lipid Biosynthesis	Fatty Acid Biosynthesis	Unsaturated fatty acid biosynthesis
Asymptomatic	PWY-7663	Biosynthesis	Fatty acid and lipid biosynthesis	Fatty acid biosynthesis	Unsaturated fatty acid biosynthesis
Asymptomatic	PWY0-1319	Biosynthesis	Fatty Acid and Lipid Biosynthesis	Phospholipid Biosynhtesis	CDP-Diacylglycerol Biosynthesis
Asymptomatic	PWY4FS-7	Biosynthesis	Fatty Acid and Lipid Biosynthesis	Phospholipid Biosynhtesis	Phosphatidylglycerol Biosynthesis
Asymptomatic	PWY4FS-8	Biosynthesis	Fatty Acid and Lipid Biosynthesis	Phospholipid Biosynhtesis	Phosphatidylglycerol Biosynthesis
Asymptomatic	PWY-5686	Biosynthesis	Nucleoside and Nucleotide Biosynthesis	Pyrimidine Nucleotide Biosynthesis	Pyrimidine Nucleotide De Novo Biosynthesis	Pyrimidine Riboucleotide De Novo Biosynthesis	UMP Biosynthesis
Asymptomatic	PWY-6121	Biosynthesis	Nucleoside and Nucleotide Biosynthesis	Purine Nucleotide Biosynthesis	5-Aminoimidazole Ribonucleotide Biosynthesis
Asymptomatic	PWY-6122	Biosynthesis	Nucleoside and Nucleotide Biosynthesis	Purine Nucleotide Biosynthesis	5-Aminoimidazole Ribonucleotide Biosynthesis
Asymptomatic	PWY-6123	Biosynthesis	Nucleoside and Nucleotide Biosynthesis	Purine Nucleotide Biosynthesis	Purine Nucleotide De Novo Biosynthesis	Purine Riboucleotide De Novo Biosynthesis	Inosine-5'-Phosphate Biosynthesis
Asymptomatic	PWY-6277	Biosynthesis	Nucleoside and Nucleotide Biosynthesis	Purine Nucleotide Biosynthesis	5-Aminoimidazole Ribonucleotide Biosynthesis
Asymptomatic	PWY-7208	Biosynthesis	Nucleoside and Nucleotide Biosynthesis	Pyrimidine Nucleotide Biosynthesis	Pyrimidine Nucleotide Salvage
Asymptomatic	PWY-7219	Biosynthesis	Nucleoside and Nucleotide Biosynthesis	Purine Nucleotide Biosynthesis	Purine Nucleotide De Novo Biosynthesis	Purine Riboucleotide De Novo Biosynthesis
Asymptomatic	PWY-7221	Biosynthesis	Nucleoside and Nucleotide Biosynthesis	Purine Nucleotide Biosynthesis	Purine Nucleotide De Novo Biosynthesis	Purine Riboucleotide De Novo Biosynthesis
Asymptomatic	PWY-7234	Biosynthesis	Nucleoside and Nucleotide Biosynthesis	Purine Nucleotide Biosynthesis	Purine Nucleotide De Novo Biosynthesis	Purine Riboucleotide De Novo Biosynthesis	Inosine-5'-Phosphate Biosynthesis
Asymptomatic	POLYISOPRENSYN-PWY	Biosynthesis	Polyprenyl Biosynthesis	All-trans Polyprenyl Biosynthesis
Asymptomatic	PWY-5910	Biosynthesis	Secondary metabolite biosynthesis	Terpenoid biosynthesis	Diterpenoid biosynthesis
Asymptomatic	PWY-922	Biosynthesis	Secondary metabolite biosynthesis	Terpenoid biosynthesis	Hemiterpene biosynthesis	Isopentenyl diphosphate biosynthesis	Mevalonate pathways
Asymptomatic	GLYCOL-GLYOXDEG-PWY	Degradation/Utilization/Assimilation	Alcohol degradation
Asymptomatic	PWY0-41	Degradation/Utilization/Assimilation	Amine and polyamine degradation	Allantoin Degradation
Asymptomatic	RUMP-PWY	Degradation/Utilization/Assimilation	C1 Compound Utilization and Assimilation	Formaldehyde Oxidation
Asymptomatic	PWY-5384	Degradation/Utilization/Assimilation	Carbohydrate Degradation	Sugar Degradation	Sucrose Degradation
Asymptomatic	PWY-621	Degradation/Utilization/Assimilation	Carbohydrate Degradation	Sugar Degradation	Sucrose Degradation
Asymptomatic	PWY-6317	Degradation/Utilization/Assimilation	Carbohydrate degradation	Sugar degradation	Galactose degradation
Asymptomatic	PWY-6901	Degradation/Utilization/Assimilation	Carbohydrate Degradation	Sugar Degradation
Asymptomatic	PWY-5100	Degradation/Utilization/Assimilation	Carboxylate Degradation	Fermentation to Acetate	Pyruvate Fermentation to Acetate
Asymptomatic	PWY-6470	Detoxification	Antibiotic Resistance
Asymptomatic	ANAGLYCOLYSIS-PWY	Generation of Precursor Metabolite and Energy	Glycolysis
Asymptomatic	GLYCOLYSIS-E-D	Generation of Precursor Metabolite and Energy	Glycolysis
Diseased	PWY-2941	Biosynthesis	Amino Acid Biosynthesis	Proteinogenic Amino Acid Biosynhtesis	L-lysine Biosynthesis
Diseased	OANTIGEN-PWY	Biosynthesis	Carbohydrate Biosynthesis	Sugar Biosynthesis	Sugar Nucleotide Biosynthesis
Diseased	TEICHOICACID-PWY	Biosynthesis	Cell Structure Biosynthesis	Cell Wall Biosynthesis	Teichoic Acid Biosynthesis
Diseased	P381-PWY	Biosynthesis	Cofactor, carrier and vitamin biosynthesis	Enzyme cofactor biosynthesis	Cobamide Biosynthesis	Cobamide De Novo Biosynthesis	Adenosylcobamide Biosynthesis	Adenosylcobamide de novo Biosynthesis
Diseased	PWY-6151	Biosynthesis	Cofactor, Carrier, and Vitamin Biosynthesis	Enzyme Cofactor Biosynthesis	S-adenosyl-L-methionine Biosynthesis
Diseased	DENOVOPURINE2-PWY	Biosynthesis	Nucleoside and Nucleotide Biosynthesis	Purine Nucleotide Biosynthesis	Purine Nucleotide De Novo Biosynthesis
Diseased	PWY-6126	Biosynthesis	nucleoside and Nucleotide Biosynthesis	Purine Nucleotide Biosynthesis	Purine Nucleotide De Novo Biosynthesis
Diseased	PWY-7184	Biosynthesis	Nucleoside and nucleotide biosynthesis	Pyrimidine nucleotide biosynthesis	Pyrimidine nucleotide de novo biosynthesis	Pyrimidine deoxyribonucleotide de novo biosynthesis
Diseased	PWY-7187	Biosynthesis	Nucleoside and Nucleotide Biosynthesis	2'-Deoxyribonucleotide Biosynthesis	Pyrimidine Deoxyribonucleotide De Novo Biosynthesis
Diseased	PWY-7229	Biosynthesis	Nucleoside and Nucleotide Biosynthesis	Purine Nucleotide Biosynthesis	Purine Nucleotide De Novo Biosynthesis
Diseased	PWY-841	Biosynthesis	Nucleoside and Nucleotide Biosynthesis	Purine Nucleotide Biosynthesis	Purine Nucleotide De Novo Biosynthesis
Diseased	PWY0-162	Biosynthesis	Nucleoside and Nucleotide Biosynthesis	Pyrimidine Nucleotide Biosynthesis	Pyrimidine Nucleotide De Novo Biosynthesis	Pyrimidine Riboucleotide De Novo Biosynthesis
Diseased	PWY0-166	Biosynthesis	Nucleoside and nucleotide biosynthesis	Pyrimidine nucleotide biosynthesis	Pyrimidine nucleotide de novo biosynthesis	Pyrimidine deoxyribonucleotide de novo biosynthesis
Diseased	PWY-6396	Biosynthesis	Other biosynthesis	Butanediol biosynthesis
Diseased	GOLPDLCAT-PWY	Degradation/Utilization/Assimilation	Alcohol degradation	Glycerol degradation
Diseased	ARGORNPROST-PWY	Degradation/Utilization/Assimilation	Amino Acid Degradation	Proteinogenic Amino Acid Degradation	L-arginine Degradation
Diseased	PWY-1861	Degradation/Utilization/Assimilation	C1 Compound Utilization and Assimilation	Formaldehyde Assimilation
Diseased	PWY-7456	Degradation/Utilization/Assimilation	Carbohydrate degradation	Polysaccharide Degradation
Diseased	P124-PWY	Degradation/Utilization/Assimilation	Carbohydrate Degradation	Sugar Degradation
Diseased	RHAMCAT-PWY	Degradation/Utilization/Assimilation	Carbohydrate degradation	Sugar degradation	L-rhamnose degradation
Diseased	P441-PWY	Degradation/Utilization/Assimilation	Carboxylate Degradation
Diseased	HEXITOLDEGSUPER-PWY	Degradation/Utilization/Assimilation	Secondary Metabolite Degradation	Sugar Derivative Degradation	Sugar alcohol degradation
Diseased	ANAEROFRUCAT-PWY	Generation of Precursor Metabolite and Energy	Fermentation	Fermentation to short-chain fatty acids	Fermentation to lactate
Diseased	P122-PWY	Generation of Precursor Metabolite and Energy	Fermentation	Fermentation of Pyruvate	Pyruvate Fermentation to Ethanol
Diseased	P461-PWY	Generation of Precursor Metabolite and Energy	Fermentation	Fermentation to alcohols	Pyruvate Fermentation to Ethanol
Diseased	GLYCOLYSIS	Generation of Precursor Metabolite and Energy	Glycolysis
Diseased	PWY-5484	Generation of Precursor Metabolite and Energy	Glycolysis
Diseased	PENTOSE-P-PWY	Generation of Precursor Metabolite and Energy	Pentose phosphate pathways
Diseased	PWY-6876	Generation of Precursor Metabolite and Energy	Other
Treatment	TRNA-CHARGING-PWY	Biosynthesis	Aminoacyl-tRNA Charging
Treatment	GLYCOGENSYNTH-PWY	Biosynthesis	Carbohydrate Biosynthesis	Glycan Biosynthesis	Polysaccharide Biosynthesis	Glycogen and Starch Biosynthesis
Treatment	PWY-5005	Biosynthesis	Cofactor, carrier and vitamin biosynthesis	Enzyme cofactor biosynthesis	Biotin Biosynthesis
Treatment	PWY-5507	Biosynthesis	Cofactor, carrier and vitamin biosynthesis	Enzyme cofactor biosynthesis	Cobamide Biosynthesis	Cobamide De Novo Biosynthesis	Adenosylcobamide Biosynthesis	Adenosylcobamide de novo Biosynthesis
Treatment	PWY-7377	Biosynthesis	Cofactor, carrier and vitamin biosynthesis	Enzyme cofactor biosynthesis	cob(II)yrinate a,c-diamide biosynthesis
Treatment	PWY-6891	Biosynthesis	Cofactor, carrier and vitamin biosynthesis	Vitamin Biosynthesis	Thiamine biosynthesis	Thizaole biosynthesis
Treatment	PWY-5509	Biosynthesis	Cofactor, Carrier, and Vitamin Biosynthesis	Vitamin Biosynthesis	Cobamide Biosynthesis	Cobamide De Novo Biosynthesis	Adenosylcobamide Biosynthesis
Treatment	PWY-6269	Biosynthesis	Cofactor, Carrier, and Vitamin Biosynthesis	Vitamin Biosynthesis	Cobamide Biosynthesis	Cobinamide Salvage	Adenosylcobalamin Salvage from Cobinamide
Treatment	THISYN-PWY	Biosynthesis	Cofactor, Carrier, and Vitamin Biosynthesis	Vitamin Biosynthesis	Thiamine Biosynthesis
Treatment	PWY-7198	Biosynthesis	Nucleoside and Nucleotide Biosynthesis	Pyrimidine Nucleotide Biosynthesis	Pyrimidine Nucleotide De Novo Biosynthesis	Pyrimidine deoxyribonucleotide de novo biosynthesis
Treatment	PWY-6609	Biosynthesis	Nucleoside and Nucleotide Biosynthesis	Purine Nucleotide Biosynthesis	Purine Nucleotide Salvage	Adenine and adenosine salvage
Treatment	PWY-7199	Biosynthesis	Nucleoside and Nucleotide Biosynthesis	Pyrimidine Nucleotide Biosynthesis	Pyrimidine Nucleotide Salvage
Treatment	PWY-6892	Biosynthesis	Vitamin biosynthesis	Thiamine Biosynthesis	Thiazole biosynthesis
Treatment	HISDEG-PWY	Degradation/Utilization/Assimilation	Amino Acid Degradation	Proteinogenic Amino Acid Degradation	L-histidine Degradation
Treatment	LACTOSECAT-PWY	Degradation/Utilization/Assimilation	Carbohydrate degradation	Sugar degradation	Galactose degradation
Treatment	PWY-6572	Degradation/Utilization/Assimilation	Carbohydrate degradation	Polysaccharide Degradation	Glycosaminoglycan degradation
Treatment	FUCCAT-PWY	Degradation/Utilization/Assimilation	Carbohydrate degradation	Sugar degradation
Treatment	GLYCOCAT-PWY	Degradation/Utilization/Assimilation	Carbohydrate Degradation	Polysaccharide Degradation	Glycogen Degradation
Treatment	PWY-6737	Degradation/Utilization/Assimilation	Carbohydrate Degradation	Polysaccharide Degradation	Starch Degradation
Treatment	PWY-6906	Degradation/Utilization/Assimilation	Carbohydrate Degradation	Polysaccharide Degradation	Chitin Degradation
Treatment	PWY490-3	Degradation/Utilization/Assimilation	Inorganic Nutrient Metabolism	Nitrogen Compound Metabolism	Nitrate Reduction
Treatment	PWY0-1296	Degradation/Utilization/Assimilation	Nucleoside and Nucleotide Degradation	Purine Nucelotide Degradation
Treatment	CENTFERM-PWY	Generation of Precursor Metabolite and Energy	Fermentation	Fermentation of Pyruvate
Treatment	PWY-5676	Generation of Precursor Metabolite and Energy	Fermentation	Fermentation to short-chain fatty acids	Fermentation to butanoate
Treatment	PWY-6590	Generation of Precursor Metabolite and Energy	Fermentation	Fermentation of Pyruvate
Treatment	PWY-7003	Generation of Precursor Metabolite and Energy	Fermentation	Fermentation to alcohols
Treatment	NONOXIPENT-PWY	Generation of Precursor Metabolite and Energy	Pentose phosphate pathways
Treatment	METH-ACETATE-PWY	Generation of Precursor Metabolite and Energy	Respiration	Anaerobic respiration	Methanogenesis
Recovery1	PWY-7328	Biosynthesis	Carbohydrate Biosynthesis	Sugar Biosynthesis	Sugar Nucleotide Biosynthesis	UDP-Sugar Biosynthesis	NA
Recovery1	PWY-5971	Biosynthesis	Fatty Acid and Lipid Biosynthesis	Fatty Acid Biosynthesis	Palmitate Biosynthesis
Recovery1	PWY-7196	Biosynthesis	Nucleoside and Nucleotide Biosynthesis	Pyrimidine Nucleotide Biosynthesis	Pyrimidine Nucleotide Salvage
Recovery1	PWY-7391	Biosynthesis	Secondary metabolite biosynthesis	Terpenoid biosynthesis	Hemiterpene biosynthesis
Recovery1	GLCMANNANAUT-PWY	Degradation/Utilization/Assimilation	Amine and polyamine degradation
Recovery1	FUC-RHAMCAT-PWY	Superpathways	Superpathway of fucose and rhamnose degradation
Recovery2	COMPLETE-ARO-PWY	Biosynthesis	Amino Acid Biosynthesis
Recovery2	DAPLYSINESYN-PWY	Biosynthesis	Amino acid biosynthesis	Proteinogenic amino acid biosynthesis	L-lysine biosynthesis
Recovery2	PWY-6628	Biosynthesis	Amino Acid Biosynthesis	Proteinogenic Amino Acid Biosynthesis	L-phenylalanine Biosynthesis
Recovery2	PWY-6630	Biosynthesis	Amino acid biosynthesis	Proteinogenic amino acid biosynthesis	L-tyrosine biosynthesis
Recovery2	ARO-PWY	Biosynthesis	Aromatic compound biosynthesis	Chorismate biosynthesis
Recovery2	HEMESYN2-PWY	Biosynthesis	Cofactor, Carrier, and Vitamin Biosynthesis	Porphyrin Compound Biosynthesis	Heme Biosynthesis	Heme b Biosynthesis
Recovery2	PANTO-PWY	Biosynthesis	Cofactor, Carrier, and Vitamin Biosynthesis	Carrier Biosynthesis	Coenzyme A Biosynthesis	Phosphopantothenate Biosynthesis
Recovery2	PWY-5188	Biosynthesis	Cofactor, Carrier, and Vitamin Biosynthesis	Tetrapyrrole Biosynthesis
Recovery2	PWY-5189	Biosynthesis	Cofactor, Carrier, and Vitamin Biosynthesis	Tetrapyrrole Biosynthesis
Recovery2	NONMEVIPP-PWY	Biosynthesis	Secondary metabolite biosynthesis	Terpenoid biosynthesis	Hemiterpene biosynthesis	Isopentenyl diphosphate biosynthesis	Methylerythritol phosphate pathways
Recovery2	PWY-7560	Biosynthesis	Secondary metabolite biosynthesis	Terpenoid biosynthesis	Hemiterpene biosynthesis	Isopentenyl diphosphate biosynthesis	Methylerythritol phosphate pathways
Recovery2	PWY-4722	Degradation/Utilization/Assimilation	Amine and polyamine degradation	Creatinine degradation
Recovery2	P164-PWY	Degradation/Utilization/Assimilation	Nucleoside and Nucleotide Degradation	Purine Nucleotide Degradation
Recovery2	PWY-7446	Degradation/Utilization/Assimilation	Secondary metabolite degradation	Sugar derivative degradation	Sulfoquinovose degradation
